# Supplementary material for: (E)-3-Dimethyl­amino-1-(2,5-dimethyl­thio­phen-3-yl)prop-2-en-1-one
Source: Acta Crystallogr Sect E Struct Rep Online. 2012 May 12;68(Pt 6):o1712–3. doi: 10.1107/S1600536812021022 (PMC3379305; doi:10.1107/S1600536812021022)
Supplement: Supplementary file 1 [file e-68-o1712-sup1.cif]

##############################################################################
#                                                                            #
# This CIF contains the data in a paper accepted for publication in          #
# Acta Crystallographica Section E. It conforms to the requirements of       #
# Notes for Authors for Acta Crystallographica Section E, and has been       #
# peer reviewed under the auspices of the IUCr Commission on Journals.       #
#                                                                            #
# Full details of the Crystallographic Information File format               #
# are given in the paper "The Crystallographic Information File (CIF):       #
# a New Standard Archive File for Crystallography" by S. R. Hall, F. H.      #
# Allen and I. D. Brown [Acta Cryst. (1991), A47, 655-685].                  #
#                                                                            #
# The current version of the core CIF dictionary is obtainable from          #
# ftp://ftp.iucr.org/pub/cif_core.dic.                                       #
#                                                                            #
# Software is freely available for graphical display of the structure(s)     #
# in this CIF. For information consult the CIF software page                 #
# http://www.iucr.org/resources/cif/software.                                #
#                                                                            #
# This file may be used for bona fide research purposes within the           #
# scientific community so long as proper attribution is given to the journal # 
# article from which it was obtained.                                        #
#                                                                            #
##############################################################################
data_global
_audit_creation_method     'form.cif (version 2.0)'
_journal_data_validation_number     ?
_journal_date_recd_electronic     2012-05-06
_journal_date_accepted     2012-05-09
_journal_name_full     'Acta Crystallographica, Section E'
_journal_year     2012
_journal_volume     68
_journal_issue      6
_journal_page_first     o1712
_journal_page_last     o1713
_journal_paper_category     QO
_journal_paper_doi     10.1107/S1600536812021022
_journal_coeditor_code     IS5136
_publ_contact_author_name     'Prof. Fun, Hoong-Kun'
_publ_contact_author_address
;
      X-ray Crystallography Unit
      School of Physics
      Universiti Sains Malaysia
      11800 USM, Penang
      MALAYSIA
;
_publ_contact_author_email     'hkfun@usm.my'
_publ_contact_author_fax     '604 6579150'
_publ_contact_author_phone     '604 6533652'
_publ_section_title
;
(<i>E</i>)-3-Dimethylamino-1-(2,5-dimethylthiophen-3-yl)prop-2-en-1-one
;
loop_
    _publ_author_name
    _publ_author_footnote
    _publ_author_address
    'Mostafa M. Ghorab' ?
;
Medicinal, Aromatic and Poisonous Plants Research Center (MAPPRC)
College of Pharmacy
King Saud University
PO Box 2457
Riyadh 11451
Saudi Arabia
;
    'Mansour S. Al-Said' ?
;
Medicinal, Aromatic and Poisonous Plants Research Center (MAPPRC)
College of Pharmacy
King Saud University
PO Box 2457
Riyadh 11451
Saudi Arabia
;
    'Hazem A. Ghabbour' ?
;
Department of Pharmaceutical Chemistry
College of Pharmacy
King Saud University
PO Box 2457
Riyadh 11451
Saudi Arabia
;
    'Tze Shyang Chia' ?
;
X-ray Crystallography Unit
School of Physics
Universiti Sains Malaysia
11800 USM, Penang
Malaysia
;
    'Fun, Hoong-Kun'
;
Thomson Reuters ResearcherID: A-3561-2009.
;
;
X-ray Crystallography Unit
School of Physics
Universiti Sains Malaysia
11800 USM, Penang
Malaysia
;
data_I
_audit_creation_method     SHELXL-97
_chemical_name_systematic
;
(<i>E</i>)-3-Dimethylamino-1-(2,5-dimethylthiophen-3-yl)prop-2-en-1-one
;
_chemical_name_common     ?
_chemical_formula_moiety     'C11 H15 N O S'
_chemical_formula_sum     'C11 H15 N O S'
_chemical_formula_iupac     'C11 H15 N O S'
_chemical_formula_weight     209.30
_chemical_melting_point     ?
_symmetry_cell_setting     triclinic
_symmetry_space_group_name_H-M     'P -1'
_symmetry_space_group_name_Hall     '-P 1'
loop_
    _symmetry_equiv_pos_as_xyz
    'x, y, z'
    '-x, -y, -z'
_cell_length_a     5.9114(2)
_cell_length_b     7.5424(2)
_cell_length_c     13.9940(4)
_cell_angle_alpha     81.274(2)
_cell_angle_beta     88.828(3)
_cell_angle_gamma     69.119(3)
_cell_volume     575.83(3)
_cell_formula_units_Z     2
_cell_measurement_reflns_used     967
_cell_measurement_theta_min     3.20
_cell_measurement_theta_max     67.38
_cell_measurement_temperature     296(2)
_exptl_crystal_description     'plate'
_exptl_crystal_colour     'pink'
_exptl_crystal_size_max     0.82
_exptl_crystal_size_mid     0.15
_exptl_crystal_size_min     0.07
_exptl_crystal_density_diffrn     1.207
_exptl_crystal_density_meas     ?
_exptl_crystal_density_method     'not measured'
_exptl_crystal_F_000     224
_exptl_absorpt_coefficient_mu     2.239
_exptl_absorpt_correction_type     multi-scan
_exptl_absorpt_process_details     '(<i>SADABS</i>; Bruker, 2009)'
_exptl_absorpt_correction_T_min     0.2599
_exptl_absorpt_correction_T_max     0.8590
_exptl_special_details     ?
_diffrn_ambient_temperature     296(2)
_diffrn_radiation_type     CuK\a
_diffrn_radiation_wavelength     1.54178
_diffrn_radiation_source     'fine-focus sealed tube'
_diffrn_radiation_monochromator     graphite
_diffrn_measurement_device_type
;
Bruker SMART APEXII CCD area-detector
;
_diffrn_measurement_method     '\f and \w scans'
_diffrn_detector_area_resol_mean     ?
_diffrn_reflns_number     7188
_diffrn_reflns_av_R_equivalents     0.0343
_diffrn_reflns_av_sigmaI/netI     0.0493
_diffrn_reflns_theta_min     3.20
_diffrn_reflns_theta_max     64.98
_diffrn_reflns_theta_full     64.98
_diffrn_measured_fraction_theta_max     0.978
_diffrn_measured_fraction_theta_full     0.978
_diffrn_reflns_limit_h_min     -6
_diffrn_reflns_limit_h_max     5
_diffrn_reflns_limit_k_min     -8
_diffrn_reflns_limit_k_max     8
_diffrn_reflns_limit_l_min     -16
_diffrn_reflns_limit_l_max     16
_diffrn_standards_number     0
_diffrn_standards_interval_count     .
_diffrn_standards_interval_time     .
_diffrn_standards_decay_%     ?
_refine_special_details
;
Refinement of <i>F</i>^2^ against ALL reflections. The weighted <i>R</i>-factor
<i>wR</i> and goodness of fit <i>S</i> are based on <i>F</i>^2^, conventional
<i>R</i>-factors <i>R</i> are based on <i>F</i>, with <i>F</i> set to zero for
negative <i>F</i>^2^. The threshold expression of <i>F</i>^2^ >
\s(<i>F</i>^2^) is used only for calculating <i>R</i>-factors(gt) <i>etc</i>.
and is not relevant to the choice of reflections for refinement.
<i>R</i>-factors based on <i>F</i>^2^ are statistically about twice as large
as those based on <i>F</i>, and <i>R</i>- factors based on ALL data will be
even larger.
;
_reflns_number_total     1897
_reflns_number_gt     1650
_reflns_threshold_expression     I>2\s(I)
_refine_ls_structure_factor_coef     Fsqd
_refine_ls_matrix_type     full
_refine_ls_R_factor_all     0.0450
_refine_ls_R_factor_gt     0.0393
_refine_ls_wR_factor_gt     0.1074
_refine_ls_wR_factor_ref     0.1137
_refine_ls_goodness_of_fit_ref     1.075
_refine_ls_restrained_S_all     1.075
_refine_ls_number_reflns     1897
_refine_ls_number_parameters     134
_refine_ls_number_restraints     0
_refine_ls_hydrogen_treatment     constr
_refine_ls_weighting_scheme     calc
_refine_ls_weighting_details
         'calc w=1/[\s^2^(Fo^2^)+(0.0443P)^2^+0.1016P] where P=(Fo^2^+2Fc^2^)/3'
_atom_sites_solution_hydrogens     geom
_atom_sites_solution_primary     direct
_atom_sites_solution_secondary     difmap
_refine_ls_shift/su_max     0.000
_refine_ls_shift/su_mean     0.000
_refine_diff_density_max     0.161
_refine_diff_density_min     -0.177
_refine_ls_extinction_method     'SHELXTL (Sheldrick, 2008)'
_refine_ls_extinction_coef     0.010(2)
_refine_ls_extinction_expression
                                  'Fc^*^=kFc[1+0.001xFc^2^\l^3^/sin(2\q)]^-1/4^'
loop_
    _atom_type_symbol
    _atom_type_description
    _atom_type_scat_dispersion_real
    _atom_type_scat_dispersion_imag
    _atom_type_scat_source
    'C' 'C' 0.0181 0.0091
                         'International Tables Vol C Tables 4.2.6.8 and 6.1.1.4'
    'H' 'H' 0.0000 0.0000
                         'International Tables Vol C Tables 4.2.6.8 and 6.1.1.4'
    'N' 'N' 0.0311 0.0180
                         'International Tables Vol C Tables 4.2.6.8 and 6.1.1.4'
    'O' 'O' 0.0492 0.0322
                         'International Tables Vol C Tables 4.2.6.8 and 6.1.1.4'
    'S' 'S' 0.3331 0.5567
                         'International Tables Vol C Tables 4.2.6.8 and 6.1.1.4'
_computing_data_collection     'APEX2 (Bruker, 2009)'
_computing_cell_refinement     'SAINT (Bruker, 2009)'
_computing_data_reduction     'SAINT (Bruker, 2009)'
_computing_structure_solution     'SHELXTL (Sheldrick, 2008)'
_computing_structure_refinement     'SHELXTL (Sheldrick, 2008)'
_computing_molecular_graphics     'SHELXTL (Sheldrick, 2008)'
_computing_publication_material
;
SHELXTL (Sheldrick, 2008) and PLATON (Spek, 2009)
;
loop_
    _atom_site_type_symbol
    _atom_site_label
    _atom_site_fract_x
    _atom_site_fract_y
    _atom_site_fract_z
    _atom_site_U_iso_or_equiv
    _atom_site_adp_type
    _atom_site_calc_flag
    _atom_site_refinement_flags
    _atom_site_occupancy
    _atom_site_symmetry_multiplicity
    _atom_site_disorder_assembly
    _atom_site_disorder_group
    S S1 0.02985(11) 0.64848(8) 0.08507(4) 0.0778(3) Uani d . 1 1 . .
    O O1 0.0467(3) 0.8400(2) 0.37669(10) 0.0842(5) Uani d . 1 1 . .
    N N1 0.3675(3) 1.2353(2) 0.39674(11) 0.0645(4) Uani d . 1 1 . .
    C C1 -0.0007(3) 0.7081(3) 0.19944(13) 0.0608(5) Uani d . 1 1 . .
    C C2 0.1315(3) 0.8191(3) 0.21208(12) 0.0572(4) Uani d . 1 1 . .
    C C3 0.2590(4) 0.8516(3) 0.12684(14) 0.0665(5) Uani d . 1 1 . .
    H H3A 0.3579 0.9244 0.1232 0.080 Uiso calc R 1 1 . .
    C C4 0.2241(4) 0.7685(3) 0.05249(15) 0.0722(5) Uani d . 1 1 . .
    C C5 0.3269(5) 0.7734(4) -0.04686(17) 0.0935(8) Uani d . 1 1 . .
    H H5A 0.4761 0.7964 -0.0444 0.140 Uiso calc PR 0.59(4) 1 A 1
    H H5B 0.2134 0.8744 -0.0910 0.140 Uiso calc PR 0.59(4) 1 A 1
    H H5C 0.3567 0.6526 -0.0686 0.140 Uiso calc PR 0.59(4) 1 A 1
    H H5X 0.4875 0.6789 -0.0443 0.140 Uiso calc PR 0.41(4) 1 A 2
    H H5Y 0.3329 0.8986 -0.0688 0.140 Uiso calc PR 0.41(4) 1 A 2
    H H5Z 0.2258 0.7459 -0.0909 0.140 Uiso calc PR 0.41(4) 1 A 2
    C C6 -0.1564(4) 0.6318(3) 0.26736(16) 0.0741(6) Uani d . 1 1 . .
    H H6A -0.2750 0.7362 0.2930 0.111 Uiso calc R 1 1 . .
    H H6B -0.0568 0.5417 0.3194 0.111 Uiso calc R 1 1 . .
    H H6C -0.2368 0.5689 0.2330 0.111 Uiso calc R 1 1 . .
    C C7 0.1383(3) 0.8968(3) 0.30347(13) 0.0591(5) Uani d . 1 1 . .
    C C8 0.2539(3) 1.0343(3) 0.30342(13) 0.0594(5) Uani d . 1 1 . .
    H H8A 0.3279 1.0684 0.2480 0.071 Uiso calc R 1 1 . .
    C C9 0.2569(3) 1.1156(3) 0.38331(13) 0.0580(4) Uani d . 1 1 . .
    H H9A 0.1705 1.0833 0.4351 0.070 Uiso calc R 1 1 . .
    C C10 0.3421(4) 1.3206(3) 0.48415(16) 0.0786(6) Uani d . 1 1 . .
    H H10A 0.2444 1.2712 0.5282 0.118 Uiso calc R 1 1 . .
    H H10B 0.2658 1.4575 0.4684 0.118 Uiso calc R 1 1 . .
    H H10C 0.4992 1.2896 0.5139 0.118 Uiso calc R 1 1 . .
    C C11 0.5161(5) 1.2903(4) 0.3226(2) 0.0893(7) Uani d . 1 1 . .
    H H11A 0.6385 1.1771 0.3058 0.134 Uiso calc PR 0.74(4) 1 B 1
    H H11B 0.5917 1.3690 0.3467 0.134 Uiso calc PR 0.74(4) 1 B 1
    H H11C 0.4161 1.3613 0.2663 0.134 Uiso calc PR 0.74(4) 1 B 1
    H H11X 0.6789 1.2527 0.3480 0.134 Uiso calc PR 0.26(4) 1 B 2
    H H11Y 0.4512 1.4270 0.3030 0.134 Uiso calc PR 0.26(4) 1 B 2
    H H11Z 0.5163 1.2276 0.2678 0.134 Uiso calc PR 0.26(4) 1 B 2
loop_
    _atom_site_aniso_label
    _atom_site_aniso_U_11
    _atom_site_aniso_U_22
    _atom_site_aniso_U_33
    _atom_site_aniso_U_12
    _atom_site_aniso_U_13
    _atom_site_aniso_U_23
    S1 0.0865(4) 0.0846(4) 0.0703(4) -0.0331(3) 0.0027(3) -0.0296(3)
    O1 0.1196(13) 0.1037(12) 0.0637(8) -0.0794(10) 0.0170(8) -0.0201(7)
    N1 0.0697(10) 0.0645(9) 0.0719(10) -0.0393(8) 0.0060(7) -0.0110(7)
    C1 0.0613(10) 0.0593(10) 0.0623(10) -0.0210(8) -0.0024(8) -0.0123(8)
    C2 0.0598(10) 0.0558(10) 0.0570(10) -0.0220(8) -0.0008(7) -0.0079(8)
    C3 0.0681(12) 0.0701(12) 0.0638(11) -0.0280(10) 0.0062(9) -0.0105(9)
    C4 0.0711(12) 0.0748(13) 0.0616(11) -0.0145(10) 0.0038(9) -0.0119(9)
    C5 0.1003(18) 0.1024(19) 0.0662(13) -0.0218(14) 0.0163(12) -0.0163(12)
    C6 0.0784(14) 0.0821(14) 0.0782(13) -0.0463(11) 0.0042(10) -0.0184(10)
    C7 0.0625(11) 0.0611(11) 0.0599(10) -0.0301(9) 0.0011(8) -0.0078(8)
    C8 0.0635(11) 0.0600(11) 0.0603(10) -0.0294(8) 0.0065(8) -0.0084(8)
    C9 0.0583(10) 0.0559(10) 0.0653(10) -0.0289(8) 0.0025(8) -0.0050(8)
    C10 0.0951(16) 0.0787(14) 0.0786(13) -0.0489(12) -0.0018(11) -0.0164(11)
    C11 0.0905(16) 0.0933(16) 0.1066(17) -0.0600(14) 0.0237(13) -0.0189(13)
_geom_special_details
;
All e.s.d.'s (except the e.s.d. in the dihedral angle between two l.s. planes)
are estimated using the full covariance matrix. The cell e.s.d.'s are taken
into account individually in the estimation of e.s.d.'s in distances, angles
and torsion angles; correlations between e.s.d.'s in cell parameters are only
used when they are defined by crystal symmetry. An approximate (isotropic)
treatment of cell e.s.d.'s is used for estimating e.s.d.'s involving l.s.
planes.
;
loop_
    _geom_bond_atom_site_label_1
    _geom_bond_atom_site_label_2
    _geom_bond_site_symmetry_2
    _geom_bond_distance
    _geom_bond_publ_flag
    S1 C4 . 1.715(2) ?
    S1 C1 . 1.7161(19) ?
    O1 C7 . 1.239(2) ?
    N1 C9 . 1.325(2) ?
    N1 C10 . 1.447(3) ?
    N1 C11 . 1.453(3) ?
    C1 C2 . 1.364(3) ?
    C1 C6 . 1.502(3) ?
    C2 C3 . 1.434(3) ?
    C2 C7 . 1.492(3) ?
    C3 C4 . 1.348(3) ?
    C3 H3A . 0.9300 ?
    C4 C5 . 1.506(3) ?
    C5 H5A . 0.9600 ?
    C5 H5B . 0.9600 ?
    C5 H5C . 0.9600 ?
    C5 H5X . 0.9600 ?
    C5 H5Y . 0.9600 ?
    C5 H5Z . 0.9600 ?
    C6 H6A . 0.9600 ?
    C6 H6B . 0.9600 ?
    C6 H6C . 0.9600 ?
    C7 C8 . 1.431(3) ?
    C8 C9 . 1.357(3) ?
    C8 H8A . 0.9300 ?
    C9 H9A . 0.9300 ?
    C10 H10A . 0.9600 ?
    C10 H10B . 0.9600 ?
    C10 H10C . 0.9600 ?
    C11 H11A . 0.9600 ?
    C11 H11B . 0.9600 ?
    C11 H11C . 0.9600 ?
    C11 H11X . 0.9600 ?
    C11 H11Y . 0.9600 ?
    C11 H11Z . 0.9600 ?
loop_
    _geom_angle_atom_site_label_1
    _geom_angle_atom_site_label_2
    _geom_angle_atom_site_label_3
    _geom_angle_site_symmetry_1
    _geom_angle_site_symmetry_3
    _geom_angle
    _geom_angle_publ_flag
    C4 S1 C1 . . 93.45(9) ?
    C9 N1 C10 . . 121.97(16) ?
    C9 N1 C11 . . 121.03(18) ?
    C10 N1 C11 . . 116.98(17) ?
    C2 C1 C6 . . 131.23(18) ?
    C2 C1 S1 . . 110.76(14) ?
    C6 C1 S1 . . 118.00(14) ?
    C1 C2 C3 . . 111.44(17) ?
    C1 C2 C7 . . 123.46(16) ?
    C3 C2 C7 . . 125.09(17) ?
    C4 C3 C2 . . 114.75(19) ?
    C4 C3 H3A . . 122.6 ?
    C2 C3 H3A . . 122.6 ?
    C3 C4 C5 . . 129.0(2) ?
    C3 C4 S1 . . 109.58(15) ?
    C5 C4 S1 . . 121.38(19) ?
    C4 C5 H5A . . 109.5 ?
    C4 C5 H5B . . 109.5 ?
    C4 C5 H5C . . 109.5 ?
    C4 C5 H5X . . 109.5 ?
    C4 C5 H5Y . . 109.5 ?
    H5X C5 H5Y . . 109.5 ?
    C4 C5 H5Z . . 109.5 ?
    H5X C5 H5Z . . 109.5 ?
    H5Y C5 H5Z . . 109.5 ?
    C1 C6 H6A . . 109.5 ?
    C1 C6 H6B . . 109.5 ?
    H6A C6 H6B . . 109.5 ?
    C1 C6 H6C . . 109.5 ?
    H6A C6 H6C . . 109.5 ?
    H6B C6 H6C . . 109.5 ?
    O1 C7 C8 . . 122.18(17) ?
    O1 C7 C2 . . 119.57(17) ?
    C8 C7 C2 . . 118.26(16) ?
    C9 C8 C7 . . 120.80(17) ?
    C9 C8 H8A . . 119.6 ?
    C7 C8 H8A . . 119.6 ?
    N1 C9 C8 . . 128.09(17) ?
    N1 C9 H9A . . 116.0 ?
    C8 C9 H9A . . 116.0 ?
    N1 C10 H10A . . 109.5 ?
    N1 C10 H10B . . 109.5 ?
    H10A C10 H10B . . 109.5 ?
    N1 C10 H10C . . 109.5 ?
    H10A C10 H10C . . 109.5 ?
    H10B C10 H10C . . 109.5 ?
    N1 C11 H11A . . 109.5 ?
    N1 C11 H11B . . 109.5 ?
    N1 C11 H11C . . 109.5 ?
    N1 C11 H11X . . 109.5 ?
    N1 C11 H11Y . . 109.5 ?
    H11X C11 H11Y . . 109.5 ?
    N1 C11 H11Z . . 109.5 ?
    H11X C11 H11Z . . 109.5 ?
    H11Y C11 H11Z . . 109.5 ?
loop_
    _geom_torsion_atom_site_label_1
    _geom_torsion_atom_site_label_2
    _geom_torsion_atom_site_label_3
    _geom_torsion_atom_site_label_4
    _geom_torsion_site_symmetry_1
    _geom_torsion_site_symmetry_2
    _geom_torsion_site_symmetry_3
    _geom_torsion_site_symmetry_4
    _geom_torsion
    _geom_torsion_publ_flag
    C4 S1 C1 C2 . . . . 0.81(15) ?
    C4 S1 C1 C6 . . . . -178.17(16) ?
    C6 C1 C2 C3 . . . . 178.17(19) ?
    S1 C1 C2 C3 . . . . -0.6(2) ?
    C6 C1 C2 C7 . . . . -2.3(3) ?
    S1 C1 C2 C7 . . . . 178.87(14) ?
    C1 C2 C3 C4 . . . . 0.1(2) ?
    C7 C2 C3 C4 . . . . -179.42(18) ?
    C2 C3 C4 C5 . . . . 179.6(2) ?
    C2 C3 C4 S1 . . . . 0.5(2) ?
    C1 S1 C4 C3 . . . . -0.76(17) ?
    C1 S1 C4 C5 . . . . -179.91(19) ?
    C1 C2 C7 O1 . . . . 9.8(3) ?
    C3 C2 C7 O1 . . . . -170.80(19) ?
    C1 C2 C7 C8 . . . . -170.86(17) ?
    C3 C2 C7 C8 . . . . 8.6(3) ?
    O1 C7 C8 C9 . . . . -3.3(3) ?
    C2 C7 C8 C9 . . . . 177.32(17) ?
    C10 N1 C9 C8 . . . . 176.0(2) ?
    C11 N1 C9 C8 . . . . -2.5(3) ?
    C7 C8 C9 N1 . . . . 175.62(18) ?
loop_
    _geom_hbond_atom_site_label_D
    _geom_hbond_atom_site_label_H
    _geom_hbond_atom_site_label_A
    _geom_hbond_site_symmetry_A
    _geom_hbond_distance_DH
    _geom_hbond_distance_HA
    _geom_hbond_distance_DA
    _geom_hbond_angle_DHA
    _geom_hbond_publ_flag
    C10 H10A O1 2_576 0.96 2.46 3.410(3) 172 yes
    C5 H5B Cg1 2_575 0.96 2.77 3.641(3) 152 yes
_iucr_refine_instructions_details
;
TITL a in P-1
CELL 1.54178   5.9114   7.5424  13.9940  81.274  88.828  69.119
ZERR    2.00   0.0002   0.0002   0.0004   0.002   0.003   0.003
LATT  1
SFAC C H N O S
UNIT 22 30 2 2 2
SIZE 0.07 0.153 0.824
TEMP 23.000
L.S. 20
BOND $H
ACTA
CONF
FMAP 2
PLAN 20
OMIT -4 130
WGHT      0.0443      0.1016
EXTI    0.010339
FVAR       1.71774   0.59398   0.73643
S1    5    0.029847    0.648480    0.085074    11.00000    0.08646    0.08462 =
         0.07033   -0.02963    0.00267   -0.03314
O1    4    0.046662    0.840020    0.376686    11.00000    0.11958    0.10366 =
         0.06371   -0.02012    0.01696   -0.07939
N1    3    0.367524    1.235295    0.396742    11.00000    0.06971    0.06448 =
         0.07194   -0.01098    0.00601   -0.03929
C1    1   -0.000728    0.708077    0.199444    11.00000    0.06133    0.05934 =
         0.06233   -0.01229   -0.00241   -0.02105
C2    1    0.131512    0.819130    0.212082    11.00000    0.05984    0.05576 =
         0.05697   -0.00788   -0.00076   -0.02202
C3    1    0.258950    0.851645    0.126844    11.00000    0.06815    0.07008 =
         0.06382   -0.01055    0.00616   -0.02798
AFIX  43
H3A   2    0.357882    0.924415    0.123150    11.00000   -1.20000
AFIX   0
C4    1    0.224120    0.768471    0.052487    11.00000    0.07109    0.07475 =
         0.06163   -0.01188    0.00381   -0.01451
C5    1    0.326884    0.773415   -0.046861    11.00000    0.10033    0.10244 =
         0.06620   -0.01627    0.01629   -0.02184
PART 1
AFIX 137
H5A   2    0.476125    0.796383   -0.044364    21.00000   -1.50000
H5B   2    0.213364    0.874447   -0.090962    21.00000   -1.50000
H5C   2    0.356654    0.652565   -0.068572    21.00000   -1.50000
AFIX 137
PART 2
H5X   2    0.487477    0.678948   -0.044272   -21.00000   -1.50000
H5Y   2    0.332877    0.898549   -0.068763   -21.00000   -1.50000
H5Z   2    0.225789    0.745898   -0.090862   -21.00000   -1.50000
AFIX   0
PART 0
C6    1   -0.156383    0.631821    0.267360    11.00000    0.07842    0.08208 =
         0.07822   -0.01837    0.00419   -0.04630
AFIX 137
H6A   2   -0.274974    0.736170    0.292992    11.00000   -1.50000
H6B   2   -0.056847    0.541704    0.319446    11.00000   -1.50000
H6C   2   -0.236806    0.568853    0.233049    11.00000   -1.50000
AFIX   0
C7    1    0.138299    0.896841    0.303473    11.00000    0.06246    0.06113 =
         0.05994   -0.00777    0.00113   -0.03005
C8    1    0.253924    1.034330    0.303421    11.00000    0.06346    0.06002 =
         0.06027   -0.00836    0.00651   -0.02943
AFIX  43
H8A   2    0.327916    1.068398    0.247986    11.00000   -1.20000
AFIX   0
C9    1    0.256917    1.115637    0.383309    11.00000    0.05833    0.05593 =
         0.06533   -0.00497    0.00249   -0.02891
AFIX  43
H9A   2    0.170533    1.083292    0.435064    11.00000   -1.20000
AFIX   0
C10   1    0.342078    1.320570    0.484154    11.00000    0.09507    0.07869 =
         0.07856   -0.01638   -0.00180   -0.04894
AFIX 137
H10A  2    0.244359    1.271154    0.528190    11.00000   -1.50000
H10B  2    0.265809    1.457503    0.468395    11.00000   -1.50000
H10C  2    0.499190    1.289616    0.513854    11.00000   -1.50000
AFIX   0
C11   1    0.516081    1.290329    0.322590    11.00000    0.09049    0.09330 =
         0.10665   -0.01888    0.02367   -0.05998
PART  1
AFIX 137
H11A  2    0.638505    1.177125    0.305780    31.00000   -1.50000
H11B  2    0.591747    1.368954    0.346703    31.00000   -1.50000
H11C  2    0.416118    1.361259    0.266306    31.00000   -1.50000
AFIX 137
PART 2
H11X  2    0.678863    1.252725    0.347989   -31.00000   -1.50000
H11Y  2    0.451215    1.427005    0.303013   -31.00000   -1.50000
H11Z  2    0.516292    1.227608    0.267785   -31.00000   -1.50000
PART 0
HKLF 4
REM  a in P-1
REM R1 =  0.0393 for   1650 Fo > 4sig(Fo)  and  0.0450 for all   1897 data
REM    134 parameters refined using      0 restraints
END
WGHT      0.0443      0.1016
REM Highest difference peak  0.161,  deepest hole -0.177,  1-sigma level  0.032
Q1    1   0.1761  0.8502  0.1817  11.00000  0.05    0.16
Q2    1   0.1991  0.6879  0.0843  11.00000  0.05    0.14
Q3    1  -0.0778  0.9288  0.3433  11.00000  0.05    0.14
Q4    1  -0.0683  0.7925  0.3553  11.00000  0.05    0.14
Q5    1  -0.1187  0.5764  0.0821  11.00000  0.05    0.12
Q6    1   0.2543  1.2323  0.3789  11.00000  0.05    0.12
Q7    1  -0.0500  0.6774  0.2330  11.00000  0.05    0.11
Q8    1   0.2782  0.7837  0.0724  11.00000  0.05    0.11
Q9    1  -0.0063  0.5164  0.0847  11.00000  0.05    0.11
Q10   1   0.4426  0.8787  0.1247  11.00000  0.05    0.10
Q11   1   0.3055  1.0406  0.2824  11.00000  0.05    0.10
Q12   1  -0.0726  0.4493  0.2589  11.00000  0.05    0.10
Q13   1   0.2539  1.0961  0.2172  11.00000  0.05    0.09
Q14   1   0.1516  0.9944  0.2973  11.00000  0.05    0.09
Q15   1   0.3938  1.2587  0.3587  11.00000  0.05    0.08
Q16   1   0.2952  0.9915  0.4819  11.00000  0.05    0.08
Q17   1   0.3527  0.9633  0.4937  11.00000  0.05    0.08
Q18   1  -0.3230  0.6508  0.2346  11.00000  0.05    0.08
Q19   1   0.6108  1.1807  0.2780  11.00000  0.05    0.08
Q20   1   0.0842  1.1411  0.4580  11.00000  0.05    0.08
;
