# Supplementary material for: (E)-3-Dimethyl­amino-1-(2,5-dimethyl­thio­phen-3-yl)prop-2-en-1-one
Source: Acta Crystallogr Sect E Struct Rep Online. 2012 May 12;68(Pt 6):o1712–3. doi: 10.1107/S1600536812021022 (PMC3379305; doi:10.1107/S1600536812021022)
Supplement: Supplementary file 2 [file e-68-o1712-Isup2.hkl]

# 
# h,k,l, Fc-squared, Fo-squared, sigma(Fo-squared) and status flag 
# 
data_I
_shelx_title ' a in P-1' 
_shelx_refln_list_code          4 
_shelx_F_calc_maximum       65.18 
_exptl_crystal_F_000       224.00 
_reflns_d_resolution_high  0.8508 
 
loop_ 
 _symmetry_equiv_pos_as_xyz 
 'x, y, z' 
 '-x, -y, -z' 
 
_cell_length_a     5.9114 
_cell_length_b     7.5424 
_cell_length_c    13.9940 
_cell_angle_alpha  81.274 
_cell_angle_beta   88.828 
_cell_angle_gamma  69.119 
 
_shelx_F_squared_multiplier     1.000 
 
loop_ 
 _refln_index_h 
 _refln_index_k 
 _refln_index_l 
 _refln_F_squared_calc 
 _refln_F_squared_meas 
 _refln_F_squared_sigma 
 _refln_observed_status 
   1   0   0     1204.76     1159.77     61.61 o 
   2   0   0        2.58        2.25      0.17 o 
   3   0   0      196.49      203.55     15.05 o 
   4   0   0       67.44       64.89      3.15 o 
   5   0   0        4.01        3.82      0.26 o 
   6   0   0        1.63        1.85      0.22 o 
  -6   1   0        3.62        4.11      0.27 o 
  -5   1   0       26.88       28.54      1.20 o 
  -4   1   0       10.11        9.05      0.38 o 
  -3   1   0       97.18       93.11      4.79 o 
  -2   1   0     1548.33     1670.45    122.46 o 
  -1   1   0      265.28      267.69     19.62 o 
   0   1   0      174.42      234.98     18.17 o 
   1   1   0       60.31       60.28      3.46 o 
   2   1   0        7.31        6.94      0.40 o 
   3   1   0        3.81        3.04      0.46 o 
   4   1   0       15.14       14.03      1.17 o 
   5   1   0        5.45        5.28      0.33 o 
   6   1   0        8.87       10.22      0.65 o 
  -5   2   0        6.97        8.61      0.51 o 
  -4   2   0        5.89        5.92      0.32 o 
  -3   2   0       35.63       41.01      1.99 o 
  -2   2   0      160.22      165.77      8.45 o 
  -1   2   0      235.57      253.48     12.89 o 
   0   2   0     2829.52     2715.17    115.39 o 
   1   2   0      535.53      505.93     28.70 o 
   2   2   0        8.27        6.14      0.61 o 
   3   2   0       54.49       53.88      4.04 o 
   4   2   0       19.25       18.37      1.42 o 
   5   2   0      101.49      105.63     12.86 o 
  -5   3   0        7.75        6.27      0.35 o 
  -4   3   0        4.11        4.46      0.27 o 
  -3   3   0        0.16       -0.14      0.13 o 
  -2   3   0      146.21      157.06      8.02 o 
  -1   3   0      118.13      120.24      6.11 o 
   0   3   0       58.61       54.63      2.34 o 
   1   3   0       37.21       39.62      1.78 o 
   2   3   0      206.03      192.50     16.29 o 
   3   3   0      421.05      474.13     36.78 o 
   4   3   0      113.85      114.43      6.58 o 
  -4   4   0        0.61        0.59      0.27 o 
  -3   4   0        7.80        7.63      0.63 o 
  -2   4   0       10.64       10.80      0.47 o 
  -1   4   0       24.44       23.82      1.27 o 
   0   4   0      113.54      119.33      8.48 o 
   1   4   0     1140.46     1180.23     91.27 o 
   2   4   0       52.29       54.01      4.21 o 
   3   4   0       23.86       29.00      1.70 o 
   4   4   0       26.16       25.75      1.61 o 
   5   4   0        0.03        0.14      0.54 o 
  -3   5   0        0.75        0.77      0.32 o 
  -2   5   0        0.07        0.17      0.27 o 
  -1   5   0        7.28        7.52      0.69 o 
   1   5   0       12.98       14.82      0.93 o 
   2   5   0       41.41       38.63      1.85 o 
   3   5   0       44.62       42.90      2.52 o 
   4   5   0      143.32      139.12      4.62 o 
   5   5   0       19.99       21.68      1.02 o 
  -3   6   0        0.29        0.12      0.26 o 
  -2   6   0        3.38        3.39      0.42 o 
  -1   6   0       15.22       15.18      0.88 o 
   0   6   0       14.73       17.79      1.55 o 
   1   6   0       42.58       45.80      2.09 o 
   2   6   0       36.43       35.41      1.14 o 
   3   6   0       19.44       20.97      0.83 o 
   4   6   0       56.75       51.22      2.69 o 
   5   6   0        4.16        6.08      0.39 o 
   6   6   0        3.29        4.12      0.64 o 
  -1   7   0        1.53        1.46      0.44 o 
   0   7   0        3.64        3.03      0.50 o 
   1   7   0        3.49        3.63      0.45 o 
   2   7   0        0.24        0.52      0.27 o 
   3   7   0        1.16        0.74      0.26 o 
   4   7   0       22.41       20.10      1.25 o 
   5   7   0        0.80        0.98      0.23 o 
   0   8   0        1.37        0.69      0.41 o 
   1   8   0        0.01        1.93      1.31 o 
   2   8   0        9.98       11.00      1.40 o 
   3   8   0        0.34        0.14      0.29 o 
   4   8   0        0.30        0.03      0.21 o 
  -4  -8   1        0.03       -0.06      0.28 o 
  -3  -8   1       14.60       13.13      0.91 o 
  -2  -8   1        0.18       -0.10      0.27 o 
  -1  -8   1        0.05        0.23      0.30 o 
   0  -8   1        0.25        0.84      0.59 o 
  -5  -7   1        3.86        6.56      0.57 o 
  -4  -7   1        8.76       10.54      0.50 o 
  -3  -7   1       30.90       29.57      1.23 o 
  -2  -7   1        9.59        9.90      0.52 o 
  -1  -7   1        9.68        9.10      0.66 o 
   0  -7   1        9.87       10.83      1.36 o 
   1  -7   1        2.62        2.58      0.46 o 
  -6  -6   1        0.42        0.27      0.43 o 
  -5  -6   1       36.39       40.77      1.70 o 
  -4  -6   1       20.38       22.87      0.96 o 
  -3  -6   1       91.95       92.33      3.14 o 
  -2  -6   1       20.43       22.59      0.81 o 
  -1  -6   1       17.80       17.76      0.92 o 
   0  -6   1        7.23        6.14      0.54 o 
   1  -6   1        0.51        0.63      0.40 o 
   2  -6   1        0.09        0.06      0.29 o 
  -5  -5   1        3.47        3.18      0.40 o 
  -4  -5   1        0.68        2.35      0.30 o 
  -3  -5   1        5.62        3.14      0.41 o 
  -2  -5   1       33.96       37.28      1.77 o 
  -1  -5   1       13.23       12.70      0.80 o 
   1  -5   1        6.31        5.46      0.49 o 
   2  -5   1        0.12       -0.17      0.37 o 
   3  -5   1        0.11       -0.12      0.31 o 
  -5  -4   1       58.42       57.97      3.24 o 
  -4  -4   1        4.76        4.59      0.35 o 
  -3  -4   1      101.21      105.68      6.08 o 
  -2  -4   1      300.42      296.96     16.88 o 
  -1  -4   1       48.53       46.41      3.62 o 
   0  -4   1        0.83        0.68      0.20 o 
   1  -4   1       12.13       10.52      0.63 o 
   2  -4   1       56.76       58.12      2.07 o 
   3  -4   1       28.28       30.77      1.91 o 
   4  -4   1        0.22        0.03      0.28 o 
  -4  -3   1      217.16      223.57      9.81 o 
  -3  -3   1       70.12       74.45      4.33 o 
  -2  -3   1      135.17      115.35      8.98 o 
  -1  -3   1       81.29       67.95      3.94 o 
   0  -3   1        0.23        0.19      0.08 o 
   1  -3   1      821.02      910.33     46.30 o 
   2  -3   1       76.53       81.87      4.25 o 
   3  -3   1       36.22       33.96      1.05 o 
   4  -3   1        5.07        4.74      0.29 o 
   5  -3   1        1.06        0.56      0.15 o 
  -6  -2   1        7.60        9.26      1.51 o 
  -5  -2   1       15.89       17.69      2.31 o 
  -4  -2   1       88.83       86.12      6.42 o 
  -3  -2   1      166.08      153.73      8.20 o 
  -2  -2   1       46.98       46.18      3.61 o 
  -1  -2   1        4.13        4.25      0.29 o 
   0  -2   1       24.73       27.37      1.45 o 
   1  -2   1      104.58      117.74      5.01 o 
   2  -2   1      166.98      180.95      9.27 o 
   3  -2   1      289.91      318.30     16.23 o 
   4  -2   1       12.16       10.65      0.41 o 
   5  -2   1        0.33        0.59      0.13 o 
  -6  -1   1        0.82        0.95      0.41 o 
  -5  -1   1        8.80        9.17      0.60 o 
  -4  -1   1        8.00        7.60      0.52 o 
  -3  -1   1      243.12      245.41     12.32 o 
  -2  -1   1      525.75      504.48     26.76 o 
  -1  -1   1        0.79        1.37      0.15 o 
   0  -1   1     2252.20     2276.66    176.01 o 
   2  -1   1      217.58      249.03     18.34 o 
   3  -1   1        3.17        2.60      0.45 o 
   4  -1   1       38.79       37.76      1.41 o 
   5  -1   1       13.30       14.57      0.63 o 
   6  -1   1        1.31        1.05      0.12 o 
  -6   0   1        0.74        0.87      0.17 o 
  -5   0   1       28.93       29.88      1.51 o 
  -4   0   1      141.89      134.88      6.40 o 
  -3   0   1       43.57       36.60      2.74 o 
  -2   0   1      267.61      250.45     10.49 o 
  -1   0   1     4248.72     4162.62    174.66 o 
   0   0   1       14.46       11.93      0.47 o 
   1   0   1       85.83      102.07      5.46 o 
   2   0   1        2.58        4.69      0.38 o 
   3   0   1       21.97       19.47      1.51 o 
   4   0   1        4.81        6.88      0.67 o 
   5   0   1        0.02        0.30      0.23 o 
   6   0   1        0.14       -0.05      0.11 o 
  -6   1   1        3.05        3.16      0.26 o 
  -5   1   1        1.30        1.79      0.19 o 
  -4   1   1       50.44       52.18      1.61 o 
  -3   1   1       19.63       18.83      1.00 o 
  -2   1   1      224.15      250.12     12.80 o 
  -1   1   1      336.50      324.43     13.23 o 
   0   1   1      265.80      269.62     13.80 o 
   1   1   1     2265.75     2232.36     96.93 o 
   2   1   1      687.35      687.85     36.57 o 
   3   1   1        9.67       14.11      1.94 o 
   4   1   1       15.06       14.13      1.31 o 
   5   1   1        5.62        5.34      0.29 o 
   6   1   1       32.40       35.34      2.16 o 
  -5   2   1        2.52        2.18      0.24 o 
  -4   2   1       23.88       22.93      1.02 o 
  -3   2   1        1.72        1.52      0.21 o 
  -2   2   1       41.33       44.50      2.33 o 
  -1   2   1      519.92      505.21     20.58 o 
   0   2   1      194.41      178.89      6.46 o 
   1   2   1      382.81      310.47     20.18 o 
   2   2   1       24.19       37.71      1.73 o 
   3   2   1      270.18      277.66     14.83 o 
   4   2   1      312.35      299.71     22.08 o 
  -5   3   1        0.34       -0.10      0.23 o 
  -4   3   1        0.03        0.07      0.12 o 
  -3   3   1        9.61        8.95      0.36 o 
  -2   3   1       49.89       52.11      2.75 o 
  -1   3   1      171.50      160.85      8.22 o 
   0   3   1      246.10      226.29      9.59 o 
   1   3   1      799.34      736.39     32.47 o 
   2   3   1     2200.82     2261.70    128.83 o 
   3   3   1       56.22       57.95      4.59 o 
   4   3   1       13.72       17.00      1.34 o 
  -4   4   1        4.68        4.94      0.39 o 
  -3   4   1        2.77        2.91      0.25 o 
  -2   4   1       16.35       16.83      0.64 o 
  -1   4   1        0.84        0.22      0.22 o 
   0   4   1       61.41       63.29      3.45 o 
   1   4   1       31.15       36.17      1.89 o 
   3   4   1       48.77       49.57      4.34 o 
   4   4   1       50.35       44.74      2.65 o 
  -3   5   1        0.03       -0.04      0.28 o 
  -2   5   1        1.05        1.41      0.27 o 
  -1   5   1       30.51       33.82      1.39 o 
   0   5   1       52.73       58.52      4.21 o 
   1   5   1       36.60       32.40      1.56 o 
   2   5   1       64.04       67.13      3.17 o 
   3   5   1       43.82       41.96      3.04 o 
   4   5   1       10.67       10.97      0.55 o 
   5   5   1       44.04       42.11      1.83 o 
  -3   6   1        0.73        0.49      0.27 o 
  -2   6   1        4.48        5.28      0.45 o 
  -1   6   1        2.88        3.22      0.41 o 
   0   6   1        8.43        8.51      0.67 o 
   1   6   1       11.38       10.75      0.51 o 
   2   6   1       10.70       11.03      0.47 o 
   3   6   1        0.31        0.31      0.27 o 
   4   6   1        2.27        1.32      0.28 o 
   5   6   1       10.89        8.58      0.46 o 
   6   6   1        3.72        3.37      0.65 o 
  -1   7   1        0.17        0.08      0.33 o 
   0   7   1        3.62        3.24      0.44 o 
   1   7   1       11.51       10.12      0.59 o 
   2   7   1        3.23        2.99      0.34 o 
   3   7   1       11.28        9.12      0.47 o 
   4   7   1        7.37        6.20      0.38 o 
   5   7   1        1.07        0.31      0.22 o 
   0   8   1        0.06        0.05      0.32 o 
   1   8   1        1.33        1.57      0.33 o 
   2   8   1        6.04        5.24      0.49 o 
   3   8   1        2.99        2.47      0.28 o 
   4   8   1        5.25        6.39      0.36 o 
   5   8   1        3.37        3.62      0.28 o 
  -4  -8   2        2.13        3.55      0.30 o 
  -3  -8   2        5.36        5.48      0.45 o 
  -2  -8   2        6.15        6.25      0.47 o 
  -1  -8   2        1.07        0.30      0.31 o 
  -5  -7   2        0.16        0.07      0.24 o 
  -4  -7   2       21.62       23.62      0.88 o 
  -3  -7   2        8.69        9.28      0.47 o 
  -2  -7   2       29.02       30.36      1.86 o 
  -1  -7   2        6.68        6.95      0.59 o 
   0  -7   2        6.35        5.53      0.90 o 
   1  -7   2        2.64        1.78      0.74 o 
  -6  -6   2        0.02        0.09      0.41 o 
  -5  -6   2        6.22        6.56      0.43 o 
  -4  -6   2       10.43       11.84      0.55 o 
  -3  -6   2        0.04       -0.01      0.26 o 
  -2  -6   2        1.06        1.22      0.23 o 
  -1  -6   2       29.25       34.17      1.72 o 
   0  -6   2        1.51        1.65      0.62 o 
   1  -6   2       34.88       36.57      2.10 o 
   2  -6   2        0.03       -0.21      0.33 o 
  -6  -5   2        2.55        1.91      0.88 o 
  -5  -5   2        0.16        0.00      0.31 o 
  -4  -5   2       35.33       41.29      1.63 o 
  -3  -5   2       18.08       17.28      0.61 o 
  -2  -5   2       49.84       45.91      2.15 o 
  -1  -5   2      137.89      141.19      7.74 o 
   0  -5   2       10.78       12.85      2.19 o 
   1  -5   2        0.09       -0.34      0.41 o 
   2  -5   2        2.35        2.68      0.43 o 
   3  -5   2       12.91       13.22      0.87 o 
  -5  -4   2        0.78        0.61      0.38 o 
  -4  -4   2      317.19      306.29     10.81 o 
  -3  -4   2      278.31      266.66     15.23 o 
  -2  -4   2       87.38       81.37      4.69 o 
  -1  -4   2      141.04      122.20      9.51 o 
   0  -4   2       41.95       41.88      3.28 o 
   1  -4   2       23.24       28.11      1.49 o 
   2  -4   2      161.54      176.82      7.05 o 
   3  -4   2       18.27       18.06      0.99 o 
   4  -4   2        6.15        4.93      0.42 o 
  -5  -3   2       19.85       20.08      1.50 o 
  -4  -3   2       16.26       19.19      1.10 o 
  -3  -3   2      258.55      266.44     15.26 o 
  -2  -3   2      295.90      279.67     21.72 o 
  -1  -3   2       17.63       15.37      1.22 o 
   0  -3   2       19.51       20.55      0.78 o 
   1  -3   2        8.50       10.30      1.11 o 
   2  -3   2       21.44       21.08      1.07 o 
   3  -3   2       38.98       36.70      1.18 o 
   4  -3   2       37.69       37.80      1.67 o 
   5  -3   2        0.43        0.34      0.10 o 
  -6  -2   2       43.27       50.44      6.25 o 
  -5  -2   2        0.25        0.00      0.51 o 
  -3  -2   2       14.41       17.13      0.94 o 
  -2  -2   2      366.97      379.17     29.39 o 
  -1  -2   2      448.26      460.83     35.69 o 
   0  -2   2        2.00        2.23      0.10 o 
   1  -2   2     1103.12     1151.03     61.07 o 
   2  -2   2     2377.41     2525.03    128.28 o 
   3  -2   2       14.33       15.95      0.86 o 
   4  -2   2        2.24        1.93      0.22 o 
   5  -2   2        5.52        5.81      0.35 o 
  -6  -1   2        2.14        1.92      0.20 o 
  -5  -1   2        3.38        3.34      0.40 o 
  -4  -1   2      110.57      106.79      6.87 o 
  -3  -1   2      407.89      389.43     19.57 o 
  -2  -1   2       41.68       35.92      1.53 o 
  -1  -1   2      209.26      186.99      9.58 o 
   0  -1   2     3634.17     3418.86    174.96 o 
   1  -1   2        9.65       10.40      0.58 o 
   2  -1   2       15.25       23.54      1.78 o 
   3  -1   2        8.74        8.35      0.88 o 
   4  -1   2       21.72       22.38      0.70 o 
   5  -1   2        4.61        5.02      0.33 o 
   6  -1   2        0.22        0.21      0.08 o 
  -6   0   2        0.08        0.48      0.10 o 
  -5   0   2       24.76       24.61      2.16 o 
  -4   0   2        4.76        6.24      0.42 o 
  -3   0   2      282.24      300.51     15.35 o 
  -2   0   2       84.11       83.13      3.03 o 
  -1   0   2      697.12      684.59     28.69 o 
   0   0   2       28.84       32.17      1.60 o 
   1   0   2        2.62        7.38      1.40 o 
   2   0   2      150.07      169.95      9.06 o 
   3   0   2      167.18      163.58     12.10 o 
   4   0   2        5.51        4.81      0.54 o 
   5   0   2        2.41        2.41      0.19 o 
   6   0   2        1.65        1.64      0.26 o 
  -6   1   2        2.88        2.21      0.19 o 
  -5   1   2        3.50        3.56      0.26 o 
  -4   1   2        4.90        4.16      0.25 o 
  -3   1   2       21.16       23.57      1.33 o 
  -2   1   2       37.40       39.06      2.05 o 
  -1   1   2      488.45      502.04     16.32 o 
   0   1   2     1137.73     1113.30     48.66 o 
   1   1   2      164.20      154.16      6.78 o 
   2   1   2      317.03      299.47     13.48 o 
   3   1   2       11.67       11.15      0.64 o 
   4   1   2      131.87      133.41      9.87 o 
   5   1   2       99.58       97.76      3.50 o 
   6   1   2        9.57       11.40      0.63 o 
  -5   2   2       18.98       16.13      0.72 o 
  -4   2   2        0.25        0.33      0.13 o 
  -3   2   2        0.38        0.02      0.28 o 
  -2   2   2       74.02       73.61      3.81 o 
  -1   2   2      199.57      196.71      8.03 o 
   0   2   2     1093.95     1069.36     38.49 o 
   1   2   2      618.64      588.17     25.63 o 
   2   2   2     1165.07     1211.99     54.53 o 
   3   2   2     1169.10     1226.89     65.26 o 
   5   2   2        4.49        6.16      1.03 o 
  -5   3   2        0.27       -0.03      0.13 o 
  -4   3   2        5.68        6.14      0.64 o 
  -3   3   2       51.71       46.85      1.40 o 
  -2   3   2       19.80       23.29      1.23 o 
  -1   3   2       83.46       86.63      4.42 o 
   0   3   2        0.46        1.10      0.15 o 
   1   3   2       82.17       84.67      3.72 o 
   2   3   2       85.98       91.61      5.23 o 
   3   3   2        1.06        4.27      0.42 o 
  -4   4   2        3.32        2.88      0.33 o 
  -3   4   2        6.01        6.03      0.64 o 
  -2   4   2        0.01        0.12      0.19 o 
  -1   4   2        0.82        0.56      0.21 o 
   0   4   2      140.70      157.41      8.60 o 
   1   4   2       71.60       81.18      3.59 o 
   2   4   2       20.69       15.40      0.79 o 
   3   4   2       20.13       24.90      1.46 o 
   4   4   2       17.15       14.51      1.21 o 
  -3   5   2        0.08       -0.17      0.28 o 
  -2   5   2        8.39        7.22      0.42 o 
  -1   5   2       22.44       23.48      1.26 o 
   0   5   2        4.73        4.68      0.44 o 
   1   5   2       17.62       19.86      1.45 o 
   2   5   2       24.96       22.99      1.18 o 
   3   5   2       21.48       21.11      1.42 o 
   4   5   2        0.73        0.90      0.30 o 
   5   5   2        1.40        0.53      0.32 o 
  -3   6   2        4.13        4.83      0.48 o 
  -2   6   2        7.13        7.16      0.59 o 
  -1   6   2        6.59        6.13      0.52 o 
   0   6   2        4.92        2.78      0.40 o 
   1   6   2       45.00       47.55      1.83 o 
   2   6   2       62.34       64.08      2.28 o 
   3   6   2       21.91       23.11      0.94 o 
   4   6   2        5.38        3.10      0.34 o 
   5   6   2       15.57       14.64      0.67 o 
   6   6   2        1.13        0.50      0.61 o 
  -2   7   2        1.73        1.01      0.28 o 
  -1   7   2        0.31        0.21      0.31 o 
   0   7   2        4.58        3.34      0.41 o 
   1   7   2        0.18        0.59      0.27 o 
   2   7   2        1.56        1.70      0.27 o 
   3   7   2       16.93       13.15      0.97 o 
   4   7   2        1.27        0.97      0.26 o 
   5   7   2        8.53        9.19      0.47 o 
   0   8   2        0.07        0.01      0.30 o 
   1   8   2        0.49        0.50      0.41 o 
   2   8   2        7.54        7.65      0.48 o 
   3   8   2       16.84       16.88      1.03 o 
   4   8   2        0.59        0.45      0.22 o 
   5   8   2       10.78       10.76      0.79 o 
  -4  -8   3        0.04        0.24      0.25 o 
  -3  -8   3        4.87        5.64      0.46 o 
  -2  -8   3        2.49        2.58      0.51 o 
  -1  -8   3        6.68        6.48      0.54 o 
  -5  -7   3        0.08       -0.05      0.24 o 
  -4  -7   3        2.18        1.88      0.30 o 
  -3  -7   3       15.44       17.04      0.77 o 
  -2  -7   3        1.51        2.06      0.32 o 
  -1  -7   3        4.68        5.05      0.60 o 
   0  -7   3       10.55       12.49      0.78 o 
   1  -7   3        0.37       -0.04      0.70 o 
  -6  -6   3        3.54        2.58      0.39 o 
  -5  -6   3       11.78       12.87      0.62 o 
  -4  -6   3        0.93        0.72      0.27 o 
  -3  -6   3        7.57        7.90      0.37 o 
  -2  -6   3       11.01       11.32      0.51 o 
  -1  -6   3       19.94       21.35      1.19 o 
   0  -6   3       37.98       39.56      2.43 o 
   1  -6   3        1.27        1.28      0.44 o 
   2  -6   3        0.38        0.04      0.37 o 
  -6  -5   3        0.13        0.32      0.55 o 
  -5  -5   3       12.44       16.09      0.75 o 
  -4  -5   3        0.05       -0.44      0.30 o 
  -3  -5   3      350.86      337.72     10.04 o 
  -2  -5   3      156.41      141.82      5.13 o 
  -1  -5   3       28.91       28.05      4.22 o 
   0  -5   3       39.50       42.07      2.43 o 
   1  -5   3        8.07        8.06      0.65 o 
   2  -5   3        8.42        7.59      0.60 o 
   3  -5   3       23.37       22.25      1.46 o 
  -6  -4   3        9.74        9.50      0.99 o 
  -5  -4   3       96.79       98.40      3.90 o 
  -4  -4   3       16.77       19.34      0.85 o 
  -3  -4   3       11.63       12.26      0.56 o 
  -2  -4   3      195.08      178.53      6.82 o 
  -1  -4   3      114.98      110.87      5.83 o 
   0  -4   3        2.96        1.51      0.40 o 
   1  -4   3       10.26        9.94      0.99 o 
   2  -4   3        6.28        6.14      0.40 o 
   3  -4   3        4.59        3.80      0.50 o 
   4  -4   3        6.32        4.60      1.22 o 
  -6  -3   3        3.80        4.05      0.62 o 
  -5  -3   3      108.86      108.78      6.65 o 
  -4  -3   3        7.97        8.28      0.73 o 
  -3  -3   3       82.75       92.21      4.05 o 
  -2  -3   3        4.03        5.55      0.47 o 
  -1  -3   3      159.87      166.07      8.52 o 
   0  -3   3       98.61       96.73      4.95 o 
   1  -3   3        5.95        6.67      0.40 o 
   2  -3   3      224.77      237.16     10.04 o 
   3  -3   3      292.98      282.79      8.20 o 
   4  -3   3        0.19        0.17      0.13 o 
   5  -3   3        0.99        0.43      0.10 o 
  -6  -2   3        3.20        2.61      0.55 o 
  -5  -2   3        6.66        7.46      0.85 o 
  -4  -2   3        1.14        1.26      0.30 o 
  -3  -2   3      188.53      196.29     10.06 o 
  -2  -2   3      405.55      428.70     18.09 o 
  -1  -2   3        3.88        5.01      0.62 o 
   0  -2   3      125.76      117.94      4.27 o 
   1  -2   3     1006.41     1131.39     60.18 o 
   2  -2   3        0.35        0.43      0.30 o 
   3  -2   3        0.30        0.24      0.20 o 
   4  -2   3        6.20        7.08      0.38 o 
   5  -2   3        6.43        7.13      0.39 o 
  -6  -1   3        0.85        0.54      0.13 o 
  -5  -1   3        1.40        1.95      0.20 o 
  -4  -1   3       96.28       89.27      5.65 o 
  -3  -1   3        3.03        2.14      0.25 o 
  -2  -1   3     1205.16     1224.76     51.70 o 
  -1  -1   3      285.45      295.31     12.50 o 
   0  -1   3      367.08      365.41     15.37 o 
   1  -1   3       81.31       74.86      4.14 o 
   2  -1   3       31.66       26.14      1.97 o 
   3  -1   3        0.47        0.61      0.36 o 
   4  -1   3       32.64       32.72      1.06 o 
   5  -1   3        1.41        1.29      0.15 o 
  -6   0   3        6.75        6.88      0.50 o 
  -5   0   3       15.27       14.42      1.43 o 
  -4   0   3       32.62       35.74      4.32 o 
  -3   0   3        5.07        5.44      0.43 o 
  -2   0   3        7.96        4.98      0.28 o 
  -1   0   3      331.86      321.65     11.73 o 
   0   0   3      793.43      768.73     33.63 o 
   1   0   3      802.30      780.49     29.20 o 
   2   0   3       41.87       40.51      2.18 o 
   3   0   3       65.50       64.45      4.77 o 
   4   0   3        9.03       11.40      0.47 o 
   5   0   3       31.92       35.85      1.44 o 
   6   0   3       17.19       20.57      0.94 o 
  -6   1   3        3.09        2.41      0.20 o 
  -5   1   3        6.57        7.70      0.78 o 
  -4   1   3       68.56       61.33      2.12 o 
  -3   1   3        0.36        0.00      0.17 o 
  -2   1   3       22.12       21.38      0.90 o 
  -1   1   3      204.83      207.68      6.77 o 
   0   1   3      240.71      246.38      9.19 o 
   1   1   3     1672.82     1592.40     53.31 o 
   2   1   3      358.71      336.08     12.67 o 
   3   1   3      362.72      362.04     19.26 o 
   4   1   3      248.68      251.28     18.59 o 
   5   1   3        0.84        1.09      0.24 o 
   6   1   3        0.70        0.83      0.12 o 
  -5   2   3        0.15        0.15      0.19 o 
  -4   2   3        0.15        0.38      0.13 o 
  -3   2   3       51.60       47.75      2.31 o 
  -2   2   3      260.59      237.23     12.12 o 
  -1   2   3        6.06        4.56      0.22 o 
   0   2   3      136.96      123.59      4.11 o 
   1   2   3       10.38        9.97      0.41 o 
   2   2   3       49.24       49.99      1.91 o 
   3   2   3       42.85       44.83      3.50 o 
   5   2   3        0.08        0.14      0.18 o 
   6   2   3        4.45        4.59      0.78 o 
  -5   3   3        0.09        0.04      0.19 o 
  -4   3   3        3.08        3.29      0.24 o 
  -3   3   3       24.73       22.17      0.83 o 
  -2   3   3       30.83       34.50      1.80 o 
  -1   3   3        0.34        0.65      0.12 o 
   0   3   3        7.50        7.91      0.36 o 
   1   3   3      236.41      240.93      9.01 o 
   2   3   3        5.40        6.48      0.63 o 
   3   3   3        0.53        0.65      0.23 o 
   4   3   3        1.08        1.84      0.50 o 
  -4   4   3        2.38        1.46      0.26 o 
  -3   4   3        0.18        0.25      0.22 o 
  -2   4   3       12.13       12.37      0.62 o 
  -1   4   3       82.97       92.28      5.05 o 
   0   4   3       46.54       45.27      2.52 o 
   1   4   3        0.23        0.34      0.16 o 
   2   4   3       29.10       24.91      1.76 o 
   3   4   3       45.33       41.73      2.42 o 
   4   4   3       30.21       27.47      2.27 o 
   5   4   3        3.80        4.14      0.80 o 
  -3   5   3        0.17        0.29      0.30 o 
  -2   5   3       35.05       36.12      1.40 o 
  -1   5   3       41.48       40.80      2.00 o 
   0   5   3       49.84       47.89      2.73 o 
   1   5   3       35.95       31.50      2.68 o 
   2   5   3      187.51      164.91      7.61 o 
   3   5   3      147.08      136.25      7.91 o 
   4   5   3       29.61       33.98      1.32 o 
   5   5   3        1.98        1.38      0.34 o 
  -3   6   3        6.91        6.26      0.47 o 
  -2   6   3       14.02       15.48      0.87 o 
  -1   6   3       15.25       15.31      0.91 o 
   0   6   3        0.20        0.08      0.15 o 
   1   6   3       22.10       20.39      0.92 o 
   2   6   3        1.66        1.06      0.24 o 
   3   6   3        1.15        1.37      0.33 o 
   4   6   3       27.30       22.31      0.93 o 
   5   6   3        0.14        0.19      0.27 o 
   6   6   3        5.09        4.42      0.82 o 
  -2   7   3        0.19        0.15      0.27 o 
  -1   7   3        0.02       -0.05      0.30 o 
   0   7   3        2.40        2.40      0.33 o 
   1   7   3        0.39        0.31      0.14 o 
   2   7   3        0.14        0.31      0.25 o 
   3   7   3       18.79       17.86      0.79 o 
   4   7   3       17.94       17.34      0.74 o 
   5   7   3        1.47        1.33      0.29 o 
   0   8   3        2.86        2.30      0.52 o 
   1   8   3       36.87       39.41      4.47 o 
   2   8   3       33.37       33.57      2.72 o 
   3   8   3        0.55        0.52      0.26 o 
   4   8   3        7.87        8.92      0.42 o 
   5   8   3        0.07        0.04      0.21 o 
  -3  -8   4        0.01       -0.05      0.39 o 
  -2  -8   4        9.10        8.43      0.78 o 
  -5  -7   4        7.52        8.27      0.48 o 
  -4  -7   4       15.85       18.05      0.71 o 
  -3  -7   4        0.13        0.29      0.31 o 
  -2  -7   4        1.00        1.17      0.31 o 
  -1  -7   4        1.74        1.76      0.39 o 
   0  -7   4        5.92        5.57      0.80 o 
   1  -7   4        6.42        7.45      1.14 o 
  -5  -6   4        0.88        1.08      0.28 o 
  -4  -6   4       16.77       19.59      1.08 o 
  -3  -6   4        1.43        1.45      0.21 o 
  -2  -6   4      173.74      185.80      6.39 o 
  -1  -6   4       39.07       39.34      1.65 o 
   0  -6   4        2.55        2.40      0.42 o 
   1  -6   4        3.49        4.25      0.87 o 
   2  -6   4        0.80        0.31      0.39 o 
  -6  -5   4        8.30        7.37      0.78 o 
  -5  -5   4       15.21       17.75      1.25 o 
  -4  -5   4      109.62      116.22      4.06 o 
  -3  -5   4        0.46        0.22      0.19 o 
  -2  -5   4        6.79        7.65      0.50 o 
  -1  -5   4       62.99       68.24      3.18 o 
   0  -5   4       31.45       33.57      2.00 o 
   1  -5   4        1.42        0.77      0.41 o 
   2  -5   4        3.89        4.08      0.84 o 
   3  -5   4        2.62        1.77      0.33 o 
  -6  -4   4       14.74       11.53      1.41 o 
  -5  -4   4       19.51       22.76      1.02 o 
  -4  -4   4      154.45      159.61      5.58 o 
  -3  -4   4       26.50       25.05      0.98 o 
  -2  -4   4       17.09       16.96      0.71 o 
  -1  -4   4        2.39        3.07      0.50 o 
   0  -4   4       17.14       16.62      1.49 o 
   1  -4   4        4.51        3.30      0.62 o 
   2  -4   4        2.66        2.94      0.42 o 
   3  -4   4       38.43       36.41      2.96 o 
   4  -4   4       30.20       30.06      1.73 o 
  -6  -3   4       15.87       15.05      1.87 o 
  -5  -3   4       35.29       35.26      1.86 o 
  -4  -3   4       25.84       28.27      1.44 o 
  -3  -3   4        6.24        6.20      0.29 o 
  -2  -3   4      146.25      140.11      6.16 o 
  -1  -3   4       95.75      102.29      5.29 o 
   0  -3   4        0.55        1.38      0.24 o 
   1  -3   4       76.78       85.69      3.57 o 
   2  -3   4      179.26      185.73      7.80 o 
   3  -3   4        0.08       -0.06      0.10 o 
   4  -3   4        0.16        0.43      0.12 o 
  -6  -2   4        4.76        4.96      0.75 o 
  -5  -2   4        4.06        4.68      0.55 o 
  -4  -2   4        6.25        6.46      0.45 o 
  -3  -2   4      237.00      253.08     11.10 o 
  -2  -2   4        8.97        5.90      0.52 o 
  -1  -2   4     1205.93     1166.90     60.26 o 
   0  -2   4      208.31      194.44      8.23 o 
   1  -2   4       35.71       40.80      1.77 o 
   2  -2   4       55.46       56.47      3.51 o 
   3  -2   4        9.77       10.10      0.35 o 
   4  -2   4        0.23        0.52      0.16 o 
   5  -2   4        4.37        4.46      0.33 o 
  -6  -1   4        0.39        0.69      0.17 o 
  -5  -1   4       48.03       45.76      2.65 o 
  -4  -1   4       50.65       50.14      6.21 o 
  -3  -1   4      139.55      141.22      9.66 o 
  -2  -1   4       24.59       34.53      1.50 o 
  -1  -1   4      110.04      106.61      4.07 o 
   0  -1   4      336.10      327.07     13.81 o 
   1  -1   4      139.32      139.77      6.96 o 
   2  -1   4      177.84      187.86     13.84 o 
   3  -1   4        8.47        9.23      1.00 o 
   4  -1   4        8.45        9.23      0.37 o 
   5  -1   4        1.00        1.58      0.28 o 
  -6   0   4       11.28       11.81      0.77 o 
  -5   0   4       13.95       13.87      0.87 o 
  -4   0   4       33.69       36.11      1.49 o 
  -3   0   4      194.58      203.70     15.00 o 
  -2   0   4       13.96       14.91      0.53 o 
  -1   0   4      178.02      187.08      7.12 o 
   0   0   4      264.45      304.34     11.50 o 
   1   0   4       64.83       66.08      2.52 o 
   2   0   4      524.01      539.92     28.71 o 
   3   0   4       63.59       66.35      4.93 o 
   4   0   4       63.83       64.39      2.24 o 
   5   0   4       32.82       35.16      1.58 o 
   6   0   4        0.02       -0.12      0.08 o 
  -6   1   4        0.15        0.27      0.12 o 
  -5   1   4       15.21       15.19      1.05 o 
  -4   1   4        0.14        0.03      0.13 o 
  -3   1   4        1.67        1.04      0.22 o 
  -2   1   4      140.82      128.07      5.26 o 
  -1   1   4      796.50      795.16     25.90 o 
   0   1   4       59.02       69.83      2.31 o 
   1   1   4       37.96       29.69      1.13 o 
   2   1   4        0.88        2.52      0.20 o 
   3   1   4       37.88       34.34      1.97 o 
   4   1   4        1.53        2.61      0.57 o 
   5   1   4        3.43        4.36      0.31 o 
   6   1   4        0.73        1.04      0.20 o 
  -5   2   4        1.18        0.78      0.30 o 
  -4   2   4        0.56        0.63      0.14 o 
  -3   2   4       26.76       28.79      1.89 o 
  -2   2   4      100.60       92.85      4.79 o 
  -1   2   4      132.50      139.81      5.03 o 
   0   2   4       72.35       69.25      2.32 o 
   1   2   4      176.02      167.51      5.58 o 
   2   2   4       79.55       85.61      3.30 o 
   3   2   4       27.87       24.54      1.20 o 
   5   2   4        0.05        1.46      1.08 o 
   6   2   4        0.86        0.45      0.31 o 
  -5   3   4        0.01       -0.17      0.12 o 
  -4   3   4        9.10        9.28      0.56 o 
  -3   3   4       20.00       19.62      0.87 o 
  -2   3   4        4.13        4.10      0.40 o 
  -1   3   4      211.98      236.72     16.72 o 
   0   3   4      537.10      555.66     20.68 o 
   1   3   4       56.40       64.69      2.43 o 
   2   3   4        0.21        0.16      0.14 o 
   3   3   4       31.35       31.10      2.32 o 
   4   3   4       33.77       28.70      2.38 o 
   5   3   4       15.25       17.14      1.11 o 
  -4   4   4        0.01        0.10      0.23 o 
  -3   4   4        0.19        0.24      0.31 o 
  -2   4   4        0.66        0.52      0.22 o 
  -1   4   4      198.74      215.58     11.75 o 
   0   4   4      156.38      151.69      6.48 o 
   1   4   4      171.51      150.17      5.05 o 
   2   4   4       67.41       60.74      2.97 o 
   3   4   4      262.42      224.23     10.58 o 
   4   4   4      107.02       99.29      3.46 o 
   5   4   4        7.98        9.56      1.01 o 
  -3   5   4       38.65       42.27      1.87 o 
  -2   5   4       43.07       44.46      1.66 o 
  -1   5   4       84.17       88.66      3.67 o 
   0   5   4       50.02       51.18      2.97 o 
   1   5   4        0.52        0.29      0.19 o 
   2   5   4       38.68       38.95      2.89 o 
   3   5   4        2.44        0.56      0.29 o 
   4   5   4        0.05        0.03      0.27 o 
   5   5   4       28.89       29.62      1.27 o 
  -3   6   4        0.75        0.40      0.28 o 
  -2   6   4        4.03        4.45      0.41 o 
  -1   6   4        0.84        0.90      0.35 o 
   0   6   4        2.03        1.78      0.52 o 
   1   6   4        3.94        3.37      0.20 o 
   2   6   4        6.46        6.23      0.34 o 
   3   6   4        0.76        0.69      0.26 o 
   4   6   4       16.00       16.55      0.78 o 
   5   6   4        5.70        5.45      0.41 o 
   6   6   4        1.54        1.08      0.37 o 
  -1   7   4        2.45        2.70      0.80 o 
   0   7   4       12.10       12.35      0.63 o 
   1   7   4        6.69        6.58      0.55 o 
   2   7   4      105.43      120.18      5.00 o 
   3   7   4       58.88       59.32      1.99 o 
   4   7   4        1.25        1.15      0.27 o 
   5   7   4       12.38       13.95      0.65 o 
   0   8   4       41.45       45.16      2.26 o 
   1   8   4       21.09       20.55      1.62 o 
   2   8   4        3.08        2.68      0.32 o 
   3   8   4       13.68       16.14      0.70 o 
   4   8   4       11.26       13.09      0.71 o 
  -4  -7   5        2.94        3.54      0.33 o 
  -3  -7   5        9.46       11.61      0.58 o 
  -2  -7   5        1.46        1.25      0.33 o 
  -1  -7   5       41.11       44.80      2.15 o 
   0  -7   5        4.50        4.39      0.68 o 
  -5  -6   5        9.63       12.31      0.58 o 
  -4  -6   5        7.64        9.00      0.51 o 
  -3  -6   5       52.42       55.91      2.05 o 
  -2  -6   5        4.52        4.25      0.38 o 
  -1  -6   5        3.64        3.17      0.39 o 
   0  -6   5       14.36       16.58      1.84 o 
   1  -6   5        7.51        7.94      0.75 o 
   2  -6   5        0.52        0.25      0.52 o 
  -6  -5   5        6.55        5.59      1.15 o 
  -5  -5   5       13.92       15.97      0.94 o 
  -4  -5   5       44.53       45.12      1.66 o 
  -3  -5   5       87.00       87.72      2.64 o 
  -2  -5   5       36.54       39.18      1.80 o 
  -1  -5   5        1.32        2.41      0.34 o 
   0  -5   5        4.01        5.26      0.52 o 
   1  -5   5        0.56        0.78      0.49 o 
   2  -5   5        0.00        0.00      0.37 o 
   3  -5   5        0.36        0.21      0.36 o 
  -6  -4   5        6.78        6.83      0.90 o 
  -5  -4   5       11.86       12.93      0.68 o 
  -4  -4   5      122.76      120.74      4.21 o 
  -3  -4   5       48.14       44.47      1.34 o 
  -2  -4   5       16.27       15.27      1.19 o 
  -1  -4   5       62.86       57.94      3.02 o 
   0  -4   5       14.86       14.49      1.14 o 
   1  -4   5        0.04        0.40      0.47 o 
   2  -4   5       23.99       26.18      3.21 o 
   3  -4   5       22.07       20.01      1.21 o 
   4  -4   5        0.17        0.00      0.22 o 
  -6  -3   5        2.45        1.83      0.40 o 
  -5  -3   5       10.59       10.77      0.73 o 
  -4  -3   5        9.30        7.75      0.50 o 
  -3  -3   5       27.15       22.43      0.89 o 
  -2  -3   5      250.29      256.45     11.26 o 
  -1  -3   5       54.22       54.40      2.80 o 
   0  -3   5      340.81      311.20     24.19 o 
   1  -3   5       44.82       43.01      2.38 o 
   2  -3   5        6.23        5.71      0.29 o 
   3  -3   5       10.21       10.13      0.41 o 
   4  -3   5        1.13        0.96      0.20 o 
  -6  -2   5       10.28       10.76      0.95 o 
  -5  -2   5        4.56        6.42      1.01 o 
  -4  -2   5      160.57      159.33      6.33 o 
  -3  -2   5       72.57       65.87      2.55 o 
  -2  -2   5      184.19      193.54      8.19 o 
  -1  -2   5       24.20       32.32      1.47 o 
   0  -2   5       28.62       19.55      1.07 o 
   1  -2   5      111.63      120.84      5.63 o 
   2  -2   5       12.74       12.39      0.69 o 
   3  -2   5       19.86       20.23      0.67 o 
   4  -2   5        0.93        0.79      0.13 o 
   5  -2   5        0.38        0.34      0.10 o 
  -6  -1   5        1.75        2.10      0.21 o 
  -5  -1   5       37.50       36.64      1.84 o 
  -4  -1   5       39.38       35.74      1.79 o 
  -3  -1   5      137.46      138.29      6.08 o 
  -2  -1   5      284.56      362.67     18.38 o 
  -1  -1   5       49.21       52.59      2.63 o 
   0  -1   5       28.57       29.91      1.30 o 
   1  -1   5       99.28      106.24      4.51 o 
   2  -1   5        3.81        3.98      1.09 o 
   3  -1   5       63.65       61.29      2.99 o 
   4  -1   5        5.08        4.77      0.32 o 
   5  -1   5        8.66        8.21      0.46 o 
  -6   0   5        0.70        0.52      0.19 o 
  -5   0   5        1.99        2.23      0.33 o 
  -4   0   5       38.45       34.21      1.70 o 
  -3   0   5       20.27       23.85      1.53 o 
  -2   0   5        2.24        6.15      0.27 o 
  -1   0   5      100.03       94.16      3.14 o 
   0   0   5      410.04      450.05     17.01 o 
   1   0   5       24.24       26.01      1.27 o 
   2   0   5        4.13        5.91      0.55 o 
   3   0   5        6.87        5.27      0.35 o 
   4   0   5       12.43       13.13      0.57 o 
   5   0   5        0.19        0.46      0.18 o 
   6   0   5        1.19        1.57      0.15 o 
  -5   1   5        6.01        5.96      0.38 o 
  -4   1   5        4.19        4.03      0.39 o 
  -3   1   5        0.28       -0.05      0.19 o 
  -2   1   5      123.27      123.26      5.12 o 
  -1   1   5      245.47      271.23      9.00 o 
   0   1   5      377.21      351.32     11.70 o 
   1   1   5      253.28      246.88      9.33 o 
   2   1   5      260.44      251.03      8.47 o 
   3   1   5        2.65        4.75      0.28 o 
   4   1   5       24.87       25.83      0.92 o 
   5   1   5        3.95        3.53      0.27 o 
   6   1   5        0.05        0.06      0.09 o 
  -5   2   5       11.96       10.93      0.71 o 
  -4   2   5        0.95        0.46      0.16 o 
  -3   2   5       72.32       71.38      3.05 o 
  -2   2   5      147.54      143.43      7.34 o 
  -1   2   5       59.85       61.07      2.00 o 
   0   2   5      843.49      943.47     31.42 o 
   1   2   5      842.61      894.79     29.85 o 
   2   2   5       25.10       30.26      1.19 o 
   3   2   5        7.96        9.21      0.48 o 
   4   2   5       10.82       12.69      0.64 o 
   5   2   5        9.19       10.32      0.53 o 
   6   2   5        2.35        2.60      0.30 o 
  -5   3   5        1.15        0.90      0.11 o 
  -4   3   5        1.87        1.86      0.20 o 
  -3   3   5        0.21       -0.22      0.13 o 
  -2   3   5        1.09        0.93      0.35 o 
  -1   3   5        2.53        1.72      0.22 o 
   0   3   5      757.75      824.56     30.62 o 
   1   3   5      288.11      283.23     10.59 o 
   2   3   5      176.40      160.54      7.03 o 
   3   3   5       33.96       29.04      2.74 o 
   4   3   5      124.94      117.50      4.51 o 
   5   3   5       29.63       35.51      1.51 o 
   6   3   5        0.15       -0.10      0.33 o 
  -4   4   5        0.32        0.13      0.28 o 
  -3   4   5       25.82       25.91      1.63 o 
  -2   4   5      213.09      212.96      8.72 o 
  -1   4   5      140.88      148.85      8.13 o 
   0   4   5      257.85      252.69      9.54 o 
   1   4   5       54.38       47.07      1.66 o 
   2   4   5        3.92        3.35      0.22 o 
   3   4   5       27.42       25.69      1.62 o 
   4   4   5        7.91        6.88      0.40 o 
   5   4   5        1.90        1.93      0.34 o 
  -3   5   5        4.68        4.09      0.39 o 
  -2   5   5        6.59        5.48      0.44 o 
  -1   5   5       26.86       30.94      1.31 o 
   0   5   5        1.21        1.02      0.33 o 
   1   5   5       26.77       30.32      2.43 o 
   2   5   5        0.23        0.32      0.11 o 
   3   5   5       40.14       42.53      1.45 o 
   4   5   5        7.10        6.08      0.35 o 
   5   5   5        5.51        5.89      0.45 o 
  -2   6   5        2.86        2.38      0.41 o 
  -1   6   5        0.10        0.32      0.42 o 
   0   6   5        1.81        1.53      0.39 o 
   1   6   5       71.81       76.58      2.93 o 
   2   6   5       11.40       12.71      0.50 o 
   3   6   5      173.54      174.98      5.15 o 
   4   6   5       63.49       60.81      2.10 o 
   5   6   5        0.58        0.03      0.30 o 
   6   6   5        9.75       10.08      2.06 o 
  -1   7   5        0.12        0.02      0.28 o 
   0   7   5        6.35        6.55      0.93 o 
   1   7   5      171.45      200.91      9.60 o 
   2   7   5       56.79       63.46      2.08 o 
   3   7   5       11.87       11.41      0.72 o 
   4   7   5       35.10       35.89      2.36 o 
   5   7   5       15.43       17.01      0.77 o 
   0   8   5        4.80        4.32      0.33 o 
   1   8   5        2.77        2.61      0.30 o 
   2   8   5        0.46        0.34      0.15 o 
   3   8   5        2.10        1.54      0.24 o 
   4   8   5        0.00        0.02      0.23 o 
  -4  -7   6        3.56        3.83      0.41 o 
  -3  -7   6        1.36        0.73      0.37 o 
  -2  -7   6       11.22       10.34      0.54 o 
  -1  -7   6        4.99        5.22      0.43 o 
   0  -7   6        1.21        1.18      0.42 o 
  -5  -6   6        5.64        6.55      0.43 o 
  -4  -6   6        8.32        9.79      0.50 o 
  -3  -6   6       42.27       45.36      1.83 o 
  -2  -6   6       19.00       19.11      0.93 o 
  -1  -6   6       23.96       26.76      1.28 o 
   0  -6   6        3.82        5.06      0.53 o 
   1  -6   6        0.61        0.71      0.36 o 
  -5  -5   6        5.23        6.21      0.48 o 
  -4  -5   6        1.49        1.78      0.30 o 
  -3  -5   6      143.28      144.05      4.61 o 
  -2  -5   6       32.05       32.50      1.31 o 
  -1  -5   6        3.50        4.67      0.39 o 
   0  -5   6       20.58       20.44      1.69 o 
   1  -5   6        2.47        2.17      0.51 o 
   2  -5   6        0.02       -0.25      0.41 o 
  -6  -4   6        0.97        0.76      0.31 o 
  -5  -4   6        7.29        5.05      0.40 o 
  -4  -4   6        7.95        7.23      0.46 o 
  -3  -4   6        6.85        5.91      0.33 o 
  -2  -4   6       54.91       50.47      1.90 o 
  -1  -4   6       95.22       95.71      4.84 o 
   0  -4   6       22.87       24.92      2.26 o 
   1  -4   6       57.19       57.79      3.05 o 
   2  -4   6        3.13        2.22      0.42 o 
   3  -4   6        2.28        1.59      0.40 o 
  -6  -3   6        6.30        6.20      0.58 o 
  -5  -3   6       27.69       28.90      1.57 o 
  -4  -3   6       12.42       15.22      0.83 o 
  -3  -3   6      191.94      192.35      7.02 o 
  -2  -3   6       36.25       34.41      1.37 o 
  -1  -3   6       61.36       64.36      2.84 o 
   0  -3   6        6.85        6.95      0.79 o 
   1  -3   6        2.35        1.28      0.14 o 
   2  -3   6       28.86       25.13      1.05 o 
   3  -3   6        2.12        2.09      0.28 o 
   4  -3   6        1.72        0.90      0.13 o 
  -6  -2   6        0.03       -0.11      0.30 o 
  -5  -2   6        5.05        5.16      0.39 o 
  -4  -2   6       60.08       62.51      3.17 o 
  -3  -2   6       65.51       61.95      2.29 o 
  -2  -2   6      230.14      250.60      9.49 o 
  -1  -2   6       77.87       99.01      4.31 o 
   0  -2   6       66.09       68.89      2.94 o 
   1  -2   6        3.52        3.47      0.34 o 
   2  -2   6        5.37        3.95      0.77 o 
   3  -2   6        0.32        0.39      0.08 o 
   4  -2   6        4.14        3.14      0.24 o 
   5  -2   6        0.25        0.16      0.12 o 
  -6  -1   6        1.05        0.87      0.18 o 
  -5  -1   6        4.64        4.47      0.34 o 
  -4  -1   6       14.61       12.18      0.61 o 
  -3  -1   6       24.03       25.52      1.79 o 
  -2  -1   6      149.43      171.11      6.60 o 
  -1  -1   6       34.83       50.19      2.14 o 
   0  -1   6       35.86       35.27      1.54 o 
   1  -1   6        8.82        7.78      1.77 o 
   2  -1   6        0.33        0.21      0.06 o 
   3  -1   6        2.15        2.75      0.16 o 
   4  -1   6        3.65        4.20      0.22 o 
   5  -1   6        1.46        1.49      0.18 o 
  -6   0   6        0.18        0.14      0.12 o 
  -5   0   6        8.11        8.35      0.65 o 
  -4   0   6        7.35        6.32      0.42 o 
  -3   0   6        8.29        8.47      0.45 o 
  -2   0   6        9.71       13.61      0.66 o 
  -1   0   6      312.72      316.18     11.75 o 
   0   0   6      319.22      355.97     13.45 o 
   1   0   6      314.37      307.35     11.65 o 
   2   0   6      157.17      146.91      6.51 o 
   3   0   6       89.68       93.67      4.91 o 
   4   0   6        0.06        0.30      0.17 o 
   5   0   6        4.98        5.46      0.33 o 
  -5   1   6       18.81       20.13      1.39 o 
  -4   1   6       65.52       59.39      2.55 o 
  -3   1   6       13.17       11.76      2.32 o 
  -2   1   6      285.52      308.26     11.42 o 
  -1   1   6      493.92      592.62     19.75 o 
   0   1   6      138.00      151.34      5.09 o 
   1   1   6      934.20      997.57     37.84 o 
   2   1   6      209.55      218.06      7.35 o 
   3   1   6        7.53        8.40      0.53 o 
   4   1   6        4.53        6.33      0.30 o 
   5   1   6        0.80        0.90      0.26 o 
   6   1   6        0.61        0.63      0.12 o 
  -5   2   6        0.63        0.57      0.12 o 
  -4   2   6       12.97       13.19      1.05 o 
  -3   2   6        8.21        6.98      0.58 o 
  -2   2   6        1.83        1.49      0.21 o 
  -1   2   6        2.12        0.65      0.10 o 
   0   2   6       16.29       14.51      0.57 o 
   1   2   6     1004.23     1142.48     43.23 o 
   2   2   6      174.49      176.83      6.66 o 
   3   2   6       37.96       33.32      1.85 o 
   4   2   6        3.18        2.55      0.16 o 
   5   2   6       24.47       28.31      1.06 o 
   6   2   6        4.15        3.96      0.31 o 
  -4   3   6        3.81        3.66      0.47 o 
  -3   3   6        1.22        1.11      0.16 o 
  -2   3   6      106.65      106.00      5.63 o 
  -1   3   6      657.59      716.12     26.99 o 
   0   3   6      166.53      167.61      5.60 o 
   1   3   6      319.64      318.71     11.89 o 
   2   3   6       12.35       10.10      0.76 o 
   3   3   6        1.09        0.93      0.30 o 
   4   3   6       18.95       21.10      0.98 o 
   5   3   6       10.74       12.97      0.68 o 
   6   3   6        3.98        4.39      0.35 o 
  -4   4   6       17.00       17.07      0.99 o 
  -3   4   6       34.71       36.40      2.59 o 
  -2   4   6       15.51       15.35      0.76 o 
  -1   4   6       34.80       29.88      2.22 o 
   0   4   6       85.30       83.64      3.24 o 
   1   4   6        3.67        2.13      0.18 o 
   2   4   6      125.46      118.52      4.06 o 
   3   4   6       30.23       26.73      1.48 o 
   4   4   6       63.41       63.15      1.96 o 
   5   4   6       10.79       10.36      0.59 o 
   6   4   6        1.39        1.01      0.40 o 
  -3   5   6        1.79        1.14      0.31 o 
  -2   5   6        1.69        1.89      0.35 o 
  -1   5   6        2.68        2.80      0.30 o 
   0   5   6       16.05       16.68      0.71 o 
   1   5   6        1.48        0.96      0.52 o 
   2   5   6      205.18      188.52      8.68 o 
   3   5   6        6.05        6.38      0.35 o 
   4   5   6      172.64      173.25      5.35 o 
   5   5   6       38.47       39.01      1.40 o 
   6   5   6        0.16       -0.10      0.50 o 
  -2   6   6        8.63        8.00      0.51 o 
  -1   6   6       17.76       20.53      1.24 o 
   0   6   6        1.63        2.59      0.25 o 
   1   6   6       43.35       44.22      1.78 o 
   2   6   6      403.80      417.72     12.32 o 
   3   6   6       86.54       89.08      2.68 o 
   4   6   6       14.98       15.24      0.59 o 
   5   6   6       35.11       38.46      1.41 o 
   6   6   6        8.39        6.01      0.94 o 
  -1   7   6       13.81       14.53      0.79 o 
   0   7   6      102.81      112.41      5.48 o 
   1   7   6       11.56       11.27      0.65 o 
   2   7   6        9.84        9.86      0.45 o 
   3   7   6        0.81        0.93      0.32 o 
   4   7   6        2.33        1.85      0.26 o 
   5   7   6        0.33        0.32      0.28 o 
   0   8   6        0.08        0.17      0.27 o 
   1   8   6        0.00       -0.15      0.27 o 
   2   8   6        8.70        9.20      0.65 o 
   3   8   6        3.53        3.03      0.21 o 
   4   8   6        2.28        2.39      0.31 o 
  -3  -7   7        3.37        2.88      0.65 o 
  -2  -7   7       19.82       17.68      0.94 o 
  -1  -7   7        2.31        1.53      0.28 o 
  -5  -6   7        3.08        2.41      0.37 o 
  -4  -6   7        2.97        2.23      0.32 o 
  -3  -6   7        0.21        0.43      0.29 o 
  -2  -6   7       67.64       69.37      3.88 o 
  -1  -6   7        9.82       10.07      0.66 o 
   0  -6   7        0.01        0.05      0.31 o 
   1  -6   7        4.60        4.60      0.62 o 
  -5  -5   7        2.12        2.01      0.28 o 
  -4  -5   7        8.48        7.37      0.52 o 
  -3  -5   7        2.15        2.12      0.24 o 
  -2  -5   7        2.53        2.73      0.32 o 
  -1  -5   7       27.79       29.64      1.92 o 
   0  -5   7       15.43       14.03      1.34 o 
   1  -5   7        1.88        2.31      0.48 o 
   2  -5   7        5.22        5.31      1.21 o 
  -6  -4   7        0.01        0.11      0.26 o 
  -5  -4   7       13.59       14.87      0.93 o 
  -4  -4   7       27.04       29.93      1.20 o 
  -3  -4   7        6.56        6.96      0.36 o 
  -2  -4   7       65.57       67.63      2.35 o 
  -1  -4   7        7.37        7.03      0.53 o 
   0  -4   7        6.73        6.08      0.44 o 
   1  -4   7        3.93        2.94      0.45 o 
   2  -4   7        0.18        0.34      0.37 o 
   3  -4   7        5.44        4.90      0.57 o 
  -6  -3   7        3.34        3.18      0.39 o 
  -5  -3   7        0.58        0.21      0.38 o 
  -4  -3   7        5.04        3.67      0.39 o 
  -3  -3   7       50.47       52.12      1.58 o 
  -2  -3   7       53.13       50.26      1.90 o 
  -1  -3   7      107.99      114.89      4.21 o 
   0  -3   7        0.38        0.23      0.30 o 
   1  -3   7       47.68       50.47      2.18 o 
   2  -3   7        3.22        3.29      0.21 o 
   3  -3   7        0.00       -0.04      0.17 o 
   4  -3   7        0.35        0.23      0.14 o 
  -6  -2   7        0.01        0.09      0.29 o 
  -5  -2   7        6.34        5.58      0.39 o 
  -4  -2   7       24.64       22.87      0.93 o 
  -3  -2   7       50.02       41.35      1.76 o 
  -2  -2   7        0.14        0.01      0.08 o 
  -1  -2   7      174.94      188.63      7.19 o 
   0  -2   7       26.26       29.04      1.30 o 
   1  -2   7        8.11        7.05      0.73 o 
   2  -2   7        0.08        0.45      0.12 o 
   3  -2   7        0.04        0.25      0.16 o 
   4  -2   7        0.25        0.10      0.12 o 
  -6  -1   7        0.05       -0.10      0.12 o 
  -5  -1   7        2.20        2.04      0.23 o 
  -4  -1   7       13.86       14.00      0.70 o 
  -3  -1   7        6.14        4.17      0.26 o 
  -2  -1   7       19.95       21.95      0.84 o 
  -1  -1   7        4.16        6.60      0.35 o 
   0  -1   7      254.59      263.30     11.14 o 
   1  -1   7      172.56      164.22      9.82 o 
   2  -1   7       89.69       88.38      6.01 o 
   3  -1   7       44.27       43.73      1.35 o 
   4  -1   7       13.57       13.05      0.58 o 
   5  -1   7        0.01        0.04      0.10 o 
  -5   0   7       19.05       20.25      1.98 o 
  -4   0   7       76.76       80.17      3.97 o 
  -3   0   7      203.19      201.59      8.33 o 
  -2   0   7       50.29       43.19      1.64 o 
  -1   0   7      408.22      437.04     18.45 o 
   0   0   7      445.29      532.31     20.12 o 
   1   0   7      125.40      140.82      5.32 o 
   2   0   7      364.48      328.24     23.86 o 
   3   0   7       27.94       25.06      1.44 o 
   4   0   7        1.46        1.63      0.24 o 
   5   0   7        0.31        0.16      0.16 o 
  -5   1   7        8.13        8.69      0.52 o 
  -4   1   7        4.31        3.92      0.31 o 
  -3   1   7       56.00       54.54      2.31 o 
  -2   1   7       18.40       17.13      0.68 o 
  -1   1   7        9.97       11.38      0.45 o 
   0   1   7        0.33        1.59      0.20 o 
   1   1   7       13.85       13.14      0.57 o 
   2   1   7      307.72      322.03     12.31 o 
   3   1   7       30.25       32.04      2.43 o 
   4   1   7        0.33        0.20      0.13 o 
   5   1   7        0.29        0.36      0.20 o 
   6   1   7        2.28        2.58      0.33 o 
  -5   2   7        0.51        0.29      0.15 o 
  -4   2   7        3.42        5.19      0.40 o 
  -3   2   7        4.80        2.80      0.26 o 
  -2   2   7       14.14       14.38      0.65 o 
  -1   2   7      183.13      196.56      6.63 o 
   0   2   7      866.86      935.47     31.21 o 
   1   2   7       62.76       59.56      2.28 o 
   2   2   7      117.91      117.98      4.48 o 
   3   2   7        0.27        0.37      0.14 o 
   4   2   7        0.69        1.02      0.11 o 
   5   2   7       11.32       12.38      0.58 o 
   6   2   7        4.34        4.91      0.32 o 
  -4   3   7        5.68        5.03      0.34 o 
  -3   3   7       69.36       68.63      2.56 o 
  -2   3   7       82.74       85.55      3.50 o 
  -1   3   7       27.47       26.79      0.92 o 
   0   3   7      112.58      120.73      3.76 o 
   1   3   7      153.50      140.57      4.79 o 
   2   3   7       50.64       40.95      1.64 o 
   3   3   7      159.93      144.44     12.94 o 
   4   3   7       52.64       60.54      2.19 o 
   5   3   7       37.70       41.05      1.70 o 
   6   3   7        4.23        4.32      0.43 o 
  -4   4   7        2.98        3.54      0.70 o 
  -3   4   7        0.05        0.01      0.50 o 
  -2   4   7       26.63       26.52      1.26 o 
  -1   4   7       24.61       22.08      1.07 o 
   0   4   7        1.46        1.55      0.24 o 
   1   4   7       99.66       97.73      3.12 o 
   2   4   7       18.83       15.84      0.65 o 
   3   4   7      210.32      192.81      5.97 o 
   4   4   7        0.03        0.36      0.24 o 
   5   4   7       96.67      102.51      3.67 o 
   6   4   7       10.50       10.58      0.58 o 
  -3   5   7        1.84        1.39      0.33 o 
  -2   5   7        0.19        0.23      0.32 o 
  -1   5   7       25.60       25.56      1.10 o 
   0   5   7       60.79       61.87      2.51 o 
   1   5   7        5.89        5.79      0.39 o 
   2   5   7      130.85      124.90      3.60 o 
   3   5   7      469.44      491.67     15.02 o 
   4   5   7       56.13       59.84      1.91 o 
   5   5   7        5.26        5.80      0.47 o 
   6   5   7       14.52       16.12      1.19 o 
  -2   6   7       11.78       10.60      0.59 o 
  -1   6   7        6.47        6.62      0.61 o 
   0   6   7       66.91       70.09      4.17 o 
   1   6   7      279.27      286.75     11.14 o 
   2   6   7       11.49       11.10      0.49 o 
   3   6   7       11.69       11.01      0.47 o 
   4   6   7        0.64        0.94      0.24 o 
   5   6   7        0.90        0.19      0.25 o 
  -1   7   7        2.06        2.32      0.54 o 
   0   7   7        2.94        3.02      0.92 o 
   1   7   7        1.13        0.79      0.23 o 
   2   7   7        0.62        0.71      0.29 o 
   3   7   7        5.71        4.78      0.41 o 
   4   7   7        0.51        0.35      0.23 o 
   5   7   7        0.23        0.15      0.27 o 
   1   8   7        6.77        6.59      0.46 o 
   2   8   7        0.05        0.57      0.34 o 
   3   8   7        0.56        0.50      0.14 o 
   4   8   7        0.05       -0.11      0.20 o 
  -2  -7   8        0.38        0.07      0.28 o 
  -4  -6   8        1.53        1.39      0.34 o 
  -3  -6   8        5.23        4.36      0.68 o 
  -2  -6   8        0.48        0.13      0.22 o 
  -1  -6   8        0.83        0.66      0.24 o 
   0  -6   8        4.91        4.26      0.50 o 
  -5  -5   8        0.14        0.24      0.29 o 
  -4  -5   8       11.37       11.41      0.61 o 
  -3  -5   8        6.94        7.09      0.39 o 
  -2  -5   8        0.26        0.34      0.25 o 
  -1  -5   8        7.90        8.11      0.61 o 
   0  -5   8        0.73        0.56      0.39 o 
   1  -5   8        0.20        0.99      0.61 o 
   2  -5   8        1.64        1.06      0.35 o 
  -5  -4   8        1.82        1.81      0.31 o 
  -4  -4   8        3.34        2.98      0.34 o 
  -3  -4   8        4.33        3.61      0.29 o 
  -2  -4   8       32.39       31.91      1.30 o 
  -1  -4   8       24.88       22.15      1.11 o 
   0  -4   8       20.28       18.47      0.86 o 
   1  -4   8        1.96        3.64      0.59 o 
   2  -4   8       13.93       11.28      2.57 o 
   3  -4   8        0.60        0.85      0.39 o 
  -5  -3   8        0.78        0.44      0.29 o 
  -4  -3   8       21.26       20.90      1.10 o 
  -3  -3   8       62.75       58.01      1.96 o 
  -2  -3   8       58.90       51.62      1.78 o 
  -1  -3   8       10.29        8.86      0.49 o 
   0  -3   8       62.34       61.34      3.20 o 
   1  -3   8        5.80        4.63      0.41 o 
   2  -3   8        0.47        0.72      0.19 o 
   3  -3   8        0.33        0.27      0.11 o 
   4  -3   8        0.06       -0.07      0.23 o 
  -6  -2   8        1.56        0.84      0.27 o 
  -5  -2   8        0.75        0.28      0.17 o 
  -4  -2   8        6.14        4.38      0.31 o 
  -3  -2   8       15.78       12.69      0.63 o 
  -2  -2   8        4.30        2.67      0.20 o 
  -1  -2   8       18.61       17.62      0.73 o 
   0  -2   8        0.76        1.40      0.13 o 
   1  -2   8       63.97       69.03      2.87 o 
   2  -2   8       32.45       30.86      1.27 o 
   3  -2   8       13.17       13.89      0.60 o 
   4  -2   8        6.47        6.55      0.48 o 
  -5  -1   8       22.60       20.26      1.41 o 
  -4  -1   8       44.02       42.89      1.86 o 
  -3  -1   8      147.45      139.43      4.16 o 
  -2  -1   8      246.50      246.06      8.33 o 
  -1  -1   8       48.05       45.66      1.80 o 
   0  -1   8      191.62      193.25      7.30 o 
   1  -1   8      140.30      145.29      7.86 o 
   2  -1   8       54.11       52.63      2.81 o 
   3  -1   8       79.31       73.66      2.38 o 
   4  -1   8        4.12        3.49      0.46 o 
   5  -1   8        0.14       -0.01      0.08 o 
  -5   0   8        0.10        0.17      0.14 o 
  -4   0   8       26.52       25.33      1.36 o 
  -3   0   8        9.54        8.53      0.43 o 
  -2   0   8       98.64       91.56      3.14 o 
  -1   0   8       24.56       25.21      1.20 o 
   0   0   8       24.28       23.35      1.01 o 
   1   0   8       19.63       22.97      1.50 o 
   2   0   8        0.48        0.49      0.19 o 
   3   0   8       36.08       34.45      1.26 o 
   4   0   8        1.13        0.81      0.13 o 
   5   0   8        1.35        1.19      0.13 o 
  -5   1   8        0.08        0.12      0.11 o 
  -4   1   8        8.56        9.28      0.70 o 
  -3   1   8        3.05        3.64      0.29 o 
  -2   1   8        0.27        0.69      0.27 o 
  -1   1   8       89.40       95.35      3.28 o 
   0   1   8      105.82      128.99      4.54 o 
   1   1   8      435.47      508.17     19.19 o 
   2   1   8       14.84       16.02      0.88 o 
   3   1   8       19.09       16.83      0.59 o 
   4   1   8        0.52        1.17      0.27 o 
   5   1   8        0.79        0.62      0.12 o 
  -5   2   8        0.29        0.25      0.10 o 
  -4   2   8       16.89       18.87      1.29 o 
  -3   2   8       15.83       15.99      0.94 o 
  -2   2   8      163.61      160.17      6.34 o 
  -1   2   8      124.58      126.10      4.91 o 
   0   2   8       40.98       37.18      1.23 o 
   1   2   8      186.55      193.60      6.84 o 
   2   2   8      160.05      132.93      4.71 o 
   3   2   8       67.62       60.42      1.98 o 
   4   2   8       72.84       73.42      2.19 o 
   5   2   8       26.01       27.40      1.05 o 
   6   2   8       11.21       10.76      0.72 o 
  -4   3   8       55.06       59.43      3.05 o 
  -3   3   8       10.89       10.69      0.70 o 
  -2   3   8        4.23        5.15      0.51 o 
  -1   3   8      157.18      155.38      5.31 o 
   0   3   8       88.10       80.35      2.53 o 
   1   3   8       20.37       19.86      0.85 o 
   2   3   8      135.68      126.76      5.04 o 
   3   3   8       28.03       26.91      0.98 o 
   4   3   8       93.19       90.90      3.26 o 
   5   3   8        1.53        2.48      0.27 o 
   6   3   8       28.66       29.96      1.37 o 
  -4   4   8       10.66        7.92      1.55 o 
  -3   4   8        0.61        1.47      0.49 o 
  -2   4   8       15.48       16.85      0.99 o 
  -1   4   8        0.13        0.46      0.14 o 
   0   4   8       52.03       49.64      2.22 o 
   1   4   8      106.88      106.92      3.97 o 
   2   4   8        5.53        5.21      0.30 o 
   3   4   8      136.34      132.62      3.87 o 
   4   4   8      243.51      251.52      7.78 o 
   5   4   8       13.71       13.46      0.60 o 
   6   4   8        0.37        0.00      0.21 o 
  -3   5   8        0.59        0.79      0.34 o 
  -2   5   8       11.79       12.75      0.77 o 
  -1   5   8       44.06       44.26      2.65 o 
   0   5   8       15.32       15.95      0.86 o 
   1   5   8      147.62      144.46      4.68 o 
   2   5   8      352.15      347.80      9.42 o 
   3   5   8        3.09        2.98      0.26 o 
   4   5   8        6.21        6.38      0.37 o 
   5   5   8        0.80        0.95      0.23 o 
  -2   6   8        9.42       10.50      0.57 o 
  -1   6   8       12.94       11.05      0.90 o 
   0   6   8        7.17        7.25      0.87 o 
   1   6   8        5.48        5.36      0.29 o 
   2   6   8       14.26       13.87      0.56 o 
   3   6   8        6.03        6.58      0.53 o 
   4   6   8        0.17        0.31      0.22 o 
   5   6   8        0.57        0.46      0.21 o 
  -1   7   8        5.43        5.37      0.47 o 
   0   7   8        0.31        0.52      0.17 o 
   1   7   8        0.57        1.00      0.15 o 
   2   7   8        5.64        5.20      0.31 o 
   3   7   8        1.30        1.01      0.33 o 
   4   7   8        0.20        0.26      0.23 o 
   5   7   8        0.07       -0.04      0.26 o 
   1   8   8        6.33        5.84      0.41 o 
   2   8   8       11.68       13.50      0.97 o 
   3   8   8        2.78        3.08      0.28 o 
  -3  -6   9        3.86        3.61      0.54 o 
  -2  -6   9        0.11        0.02      0.20 o 
  -1  -6   9        0.16        0.47      0.25 o 
   0  -6   9        0.44        0.30      0.28 o 
  -4  -5   9        0.27        0.37      0.22 o 
  -3  -5   9        3.03        3.14      0.43 o 
  -2  -5   9        3.45        3.47      0.34 o 
  -1  -5   9       15.20       14.63      0.80 o 
   0  -5   9        6.68        7.03      0.57 o 
   1  -5   9        3.08        1.94      0.43 o 
  -5  -4   9        1.26        1.61      0.39 o 
  -4  -4   9        5.09        3.36      0.45 o 
  -3  -4   9       29.17       27.83      1.26 o 
  -2  -4   9       58.64       59.82      3.12 o 
  -1  -4   9       22.30       23.19      1.11 o 
   0  -4   9        6.02        6.11      0.52 o 
   1  -4   9       12.62       10.08      1.35 o 
   2  -4   9        0.94        0.56      0.55 o 
  -5  -3   9        6.15        5.10      0.38 o 
  -4  -3   9        1.38        0.91      0.27 o 
  -3  -3   9        3.92        3.32      0.33 o 
  -2  -3   9       12.61        9.55      0.79 o 
  -1  -3   9        1.26        1.29      0.31 o 
   0  -3   9        3.53        3.14      0.43 o 
   1  -3   9        0.03        0.02      0.41 o 
   2  -3   9        4.92        6.35      0.72 o 
   3  -3   9        2.55        2.57      0.39 o 
  -5  -2   9        2.37        2.42      0.30 o 
  -4  -2   9       47.50       40.71      2.43 o 
  -3  -2   9       42.58       43.66      1.47 o 
  -2  -2   9      115.77      121.31      4.33 o 
  -1  -2   9       76.28       78.82      2.58 o 
   0  -2   9       12.36       12.02      0.85 o 
   1  -2   9       42.15       42.50      1.50 o 
   2  -2   9       30.36       28.56      1.31 o 
   3  -2   9       14.71       14.40      0.77 o 
   4  -2   9       11.99       11.81      0.54 o 
  -5  -1   9        2.60        2.70      0.23 o 
  -4  -1   9        0.46        0.13      0.16 o 
  -3  -1   9       34.02       29.44      1.38 o 
  -2  -1   9       13.46       13.54      0.76 o 
  -1  -1   9       96.05       96.08      3.71 o 
   0  -1   9       28.01       27.24      1.08 o 
   1  -1   9       28.81       28.00      1.24 o 
   2  -1   9       25.52       24.95      0.92 o 
   3  -1   9        0.14        0.86      0.11 o 
   4  -1   9        3.37        2.15      0.24 o 
  -5   0   9        0.26        0.31      0.13 o 
  -4   0   9        0.12        0.08      0.15 o 
  -3   0   9       53.86       53.23      1.89 o 
  -2   0   9        0.31        0.86      0.25 o 
  -1   0   9       12.45       10.79      0.48 o 
   0   0   9      108.04      108.14      4.12 o 
   1   0   9       33.15       38.54      2.50 o 
   2   0   9      119.58      125.07      4.31 o 
   3   0   9        2.57        2.48      0.19 o 
   4   0   9        1.19        1.45      0.15 o 
   5   0   9        0.49        0.34      0.12 o 
  -5   1   9        0.69        0.21      0.23 o 
  -4   1   9        0.09       -0.06      0.16 o 
  -3   1   9       34.96       31.33      1.23 o 
  -2   1   9       28.74       29.75      1.11 o 
  -1   1   9      238.66      234.74      8.94 o 
   0   1   9      125.71      131.71      4.56 o 
   1   1   9       37.52       34.08      1.20 o 
   2   1   9      127.25      124.80      5.82 o 
   3   1   9       65.65       70.64      2.09 o 
   4   1   9       27.24       29.37      1.22 o 
   5   1   9       17.64       21.07      0.80 o 
  -4   2   9       18.40       19.03      1.05 o 
  -3   2   9      211.83      215.88      9.26 o 
  -2   2   9       19.43       19.10      0.89 o 
  -1   2   9       22.24       21.34      0.81 o 
   0   2   9      335.74      339.08     10.53 o 
   1   2   9      103.19       99.13      3.48 o 
   2   2   9       19.53       16.76      0.71 o 
   3   2   9       71.82       69.30      2.09 o 
   4   2   9       19.29       18.40      0.76 o 
   5   2   9       25.41       25.47      0.98 o 
  -4   3   9        0.12        0.30      0.13 o 
  -3   3   9       25.81       26.91      1.50 o 
  -2   3   9       11.76       10.76      0.56 o 
  -1   3   9       48.75       51.76      1.88 o 
   0   3   9        0.02       -0.11      0.10 o 
   1   3   9       50.83       43.04      1.76 o 
   2   3   9       71.93       62.49      2.83 o 
   3   3   9        0.04       -0.19      0.10 o 
   4   3   9       56.38       61.25      2.28 o 
   5   3   9       63.02       68.62      2.76 o 
  -3   4   9        0.39       -0.04      0.65 o 
  -2   4   9        5.86        5.87      1.09 o 
  -1   4   9       29.44       28.72      1.47 o 
   0   4   9       69.85       69.67      3.31 o 
   1   4   9        6.51        6.10      0.35 o 
   2   4   9      145.85      142.18      4.31 o 
   3   4   9      215.69      196.43      6.18 o 
   4   4   9        0.17        0.15      0.21 o 
   5   4   9        1.98        1.88      0.21 o 
  -3   5   9        0.18        0.31      0.28 o 
  -2   5   9       14.58       14.68      1.01 o 
  -1   5   9       30.35       32.26      1.93 o 
   0   5   9       28.58       25.61      1.32 o 
   1   5   9       14.59       15.31      0.71 o 
   2   5   9        2.75        3.03      0.22 o 
   3   5   9       43.00       41.29      1.30 o 
   4   5   9       12.94       13.27      0.63 o 
   5   5   9        0.85        0.90      0.21 o 
  -2   6   9       17.48       19.19      2.43 o 
  -1   6   9        0.07       -0.24      0.40 o 
   0   6   9        4.37        3.44      0.53 o 
   1   6   9       12.66       12.38      0.59 o 
   2   6   9        4.81        4.05      0.27 o 
   3   6   9        1.55        1.08      0.23 o 
   4   6   9        2.94        2.06      0.24 o 
   5   6   9        0.10        0.12      0.19 o 
   0   7   9        1.47        1.06      0.48 o 
   1   7   9       10.06       10.41      0.54 o 
   2   7   9       15.63       16.79      1.08 o 
   3   7   9       24.54       26.48      1.14 o 
   4   7   9        4.33        5.40      0.38 o 
   2   8   9        3.98        3.68      0.29 o 
  -2  -6  10        0.82        0.52      0.29 o 
  -1  -6  10        1.31        0.98      0.28 o 
  -4  -5  10        1.56        2.20      0.39 o 
  -3  -5  10        6.80        6.20      0.47 o 
  -2  -5  10       15.53       14.86      0.93 o 
  -1  -5  10       19.91       20.51      1.27 o 
   0  -5  10        3.11        4.16      0.41 o 
   1  -5  10        1.31        1.00      0.33 o 
  -4  -4  10        6.62        6.33      0.65 o 
  -3  -4  10        0.45        0.15      0.20 o 
  -2  -4  10        0.53        0.59      0.25 o 
  -1  -4  10        3.36        2.74      0.38 o 
   0  -4  10        0.04       -0.04      0.36 o 
   1  -4  10        0.01       -0.32      0.38 o 
   2  -4  10        0.58        0.29      0.33 o 
  -5  -3  10        0.01        0.20      0.24 o 
  -4  -3  10        3.43        3.18      0.35 o 
  -3  -3  10       42.50       41.58      1.58 o 
  -2  -3  10       11.38       11.80      0.67 o 
  -1  -3  10       33.31       33.21      1.85 o 
   0  -3  10        7.47        6.15      0.63 o 
   1  -3  10        1.63        1.50      0.19 o 
   2  -3  10        6.77        5.30      0.81 o 
   3  -3  10        4.98        4.13      0.60 o 
  -5  -2  10        6.32        5.42      0.45 o 
  -4  -2  10        0.39        1.19      0.38 o 
  -3  -2  10        3.55        5.74      1.27 o 
  -2  -2  10       23.09       22.95      0.84 o 
  -1  -2  10       22.53       22.09      0.80 o 
   0  -2  10       59.09       56.50      2.18 o 
   1  -2  10       20.51       19.96      0.98 o 
   2  -2  10       16.90       17.87      1.05 o 
   3  -2  10        9.23        8.78      0.60 o 
  -5  -1  10        0.22        0.31      0.12 o 
  -4  -1  10        3.47        3.36      0.26 o 
  -3  -1  10        5.24        5.24      0.27 o 
  -2  -1  10      130.56      132.84      4.73 o 
  -1  -1  10        7.18        7.71      0.44 o 
   0  -1  10       33.61       33.84      1.32 o 
   1  -1  10       42.26       43.05      1.72 o 
   2  -1  10       10.92       10.50      0.45 o 
   3  -1  10       22.52       22.80      1.01 o 
   4  -1  10        0.12        0.02      0.10 o 
  -5   0  10        2.47        1.65      0.18 o 
  -4   0  10        6.35        5.34      0.34 o 
  -3   0  10        0.01        0.12      0.15 o 
  -2   0  10       43.15       38.74      1.58 o 
  -1   0  10       43.78       46.79      1.79 o 
   0   0  10      162.39      158.92      6.13 o 
   1   0  10       60.30       59.66      2.66 o 
   2   0  10       11.85       10.62      0.50 o 
   3   0  10       32.50       33.25      1.06 o 
   4   0  10       10.85       11.83      0.51 o 
  -5   1  10        1.24        0.84      0.13 o 
  -4   1  10        3.33        3.31      0.37 o 
  -3   1  10       57.60       57.14      2.27 o 
  -2   1  10      426.23      434.88     15.13 o 
  -1   1  10        8.56        9.52      0.45 o 
   0   1  10       19.87       19.28      1.13 o 
   1   1  10      214.30      214.01      8.08 o 
   2   1  10       44.96       45.34      1.50 o 
   3   1  10        8.99        7.88      0.33 o 
   4   1  10       19.89       21.12      1.01 o 
   5   1  10        7.72        7.78      0.41 o 
  -4   2  10       22.25       22.81      1.19 o 
  -3   2  10        2.17        1.57      0.40 o 
  -2   2  10       43.54       39.59      1.70 o 
  -1   2  10       32.35       32.41      1.18 o 
   0   2  10       73.61       73.67      2.60 o 
   1   2  10        0.37        0.78      0.26 o 
   2   2  10       14.58       14.54      0.74 o 
   3   2  10       13.74       14.39      0.53 o 
   4   2  10        1.73        1.98      0.18 o 
   5   2  10       13.80       13.98      0.65 o 
  -4   3  10        4.06        3.65      0.31 o 
  -3   3  10        0.09       -0.18      0.16 o 
  -2   3  10        0.00        0.25      0.24 o 
  -1   3  10       33.10       34.93      1.70 o 
   0   3  10       27.06       27.28      1.11 o 
   1   3  10       42.37       43.97      1.73 o 
   2   3  10        0.11       -0.04      0.24 o 
   3   3  10       81.17       80.72      2.93 o 
   4   3  10       72.45       74.73      2.84 o 
   5   3  10        0.07        0.13      0.16 o 
  -3   4  10        0.03       -0.35      0.39 o 
  -2   4  10        1.39        1.05      0.71 o 
  -1   4  10       36.29       33.36      1.64 o 
   0   4  10       55.19       53.89      2.55 o 
   1   4  10       44.94       37.92      1.61 o 
   2   4  10       19.33       17.08      0.60 o 
   3   4  10        0.16        0.35      0.20 o 
   4   4  10       43.86       43.72      2.37 o 
   5   4  10        8.68       10.25      0.47 o 
  -2   5  10       20.88       23.69      1.43 o 
  -1   5  10       69.70       74.37      4.33 o 
   0   5  10        0.89        1.45      0.19 o 
   1   5  10        0.38        0.02      0.18 o 
   2   5  10       43.40       43.77      1.49 o 
   3   5  10        6.28        5.29      0.34 o 
   4   5  10        0.14        0.19      0.19 o 
   5   5  10        1.67        1.29      0.21 o 
  -1   6  10        1.85        0.84      0.40 o 
   0   6  10        1.11        1.04      0.18 o 
   1   6  10        2.53        2.55      0.40 o 
   2   6  10       19.17       18.82      0.78 o 
   3   6  10       18.47       17.35      0.65 o 
   4   6  10       20.02       22.69      1.11 o 
   0   7  10        0.83        0.79      0.25 o 
   1   7  10        3.77        3.05      0.52 o 
   2   7  10       10.20       10.55      0.58 o 
   3   7  10        3.76        4.29      0.51 o 
   4   7  10        8.92        9.02      0.56 o 
  -3  -5  11        2.53        2.36      0.36 o 
  -2  -5  11        0.08        0.25      0.22 o 
  -1  -5  11        0.01        0.17      0.22 o 
   0  -5  11        0.16        0.04      0.43 o 
  -4  -4  11        0.06        0.05      0.30 o 
  -3  -4  11        1.44        0.95      0.32 o 
  -2  -4  11       15.21       12.98      0.81 o 
  -1  -4  11        0.36        0.48      0.28 o 
   0  -4  11        2.96        2.18      0.41 o 
   1  -4  11        0.27       -0.35      0.34 o 
  -4  -3  11        3.97        3.69      0.36 o 
  -3  -3  11        0.93        0.59      0.23 o 
  -2  -3  11        3.11        1.66      0.27 o 
  -1  -3  11       12.11       12.74      0.81 o 
   0  -3  11       19.99       19.30      1.17 o 
   1  -3  11       20.53       23.11      1.15 o 
   2  -3  11        6.20        6.15      0.40 o 
  -5  -2  11        0.07        0.00      0.24 o 
  -4  -2  11        1.50        2.44      0.46 o 
  -3  -2  11       11.70       13.00      0.77 o 
  -2  -2  11       18.77       16.91      0.65 o 
  -1  -2  11      111.72      113.21      3.67 o 
   0  -2  11        5.25        5.26      0.27 o 
   1  -2  11       12.44       14.35      0.76 o 
   2  -2  11        8.35        7.68      0.73 o 
   3  -2  11        2.94        2.92      0.53 o 
  -5  -1  11        5.84        5.98      0.65 o 
  -4  -1  11        7.01        8.24      0.79 o 
  -3  -1  11       15.15       14.79      0.81 o 
  -2  -1  11        0.32        0.53      0.10 o 
  -1  -1  11       35.31       30.40      1.18 o 
   0  -1  11       35.51       34.99      1.89 o 
   1  -1  11       50.54       49.72      1.79 o 
   2  -1  11        9.94        9.44      0.56 o 
   3  -1  11        0.82        0.14      0.50 o 
   4  -1  11        3.43        2.98      0.35 o 
  -4   0  11        3.80        5.29      1.01 o 
  -3   0  11        7.79        8.71      0.45 o 
  -2   0  11       88.59       91.85      3.22 o 
  -1   0  11      361.23      377.99     14.06 o 
   0   0  11        0.34        0.14      0.15 o 
   1   0  11        2.68        2.49      0.32 o 
   2   0  11       63.35       57.93      2.43 o 
   3   0  11       11.07       10.70      0.46 o 
   4   0  11        2.79        2.87      0.30 o 
  -4   1  11        5.82        5.52      0.46 o 
  -3   1  11       41.97       42.91      2.12 o 
  -2   1  11       16.66       16.55      0.74 o 
  -1   1  11       46.98       43.28      1.89 o 
   0   1  11       48.49       48.56      1.64 o 
   1   1  11       73.59       74.78      2.28 o 
   2   1  11        1.91        0.80      0.20 o 
   3   1  11        1.36        0.95      0.25 o 
   4   1  11        0.31        0.32      0.21 o 
  -4   2  11        0.78        0.15      0.12 o 
  -3   2  11        3.35        2.90      0.30 o 
  -2   2  11        2.47        1.84      0.26 o 
  -1   2  11        7.68        8.72      0.42 o 
   0   2  11       77.15       75.62      2.92 o 
   1   2  11        6.57        6.31      0.32 o 
   2   2  11       11.44       10.61      0.62 o 
   3   2  11        0.22       -0.08      0.11 o 
   4   2  11       29.76       32.72      1.26 o 
   5   2  11       13.82       13.44      0.57 o 
  -3   3  11        0.05        0.04      0.13 o 
  -2   3  11        1.29        1.00      0.22 o 
  -1   3  11        3.34        3.31      0.27 o 
   0   3  11       49.24       48.08      4.25 o 
   1   3  11       58.25       55.76      2.46 o 
   2   3  11       41.54       37.46      1.31 o 
   3   3  11       11.48       10.72      0.65 o 
   4   3  11        0.31        0.17      0.19 o 
   5   3  11       16.09       18.75      1.07 o 
  -3   4  11        0.46        0.46      0.45 o 
  -2   4  11        7.29        7.45      0.97 o 
  -1   4  11       69.38       75.92      4.68 o 
   0   4  11      141.04      148.91      9.08 o 
   1   4  11        2.78        3.46      0.30 o 
   2   4  11        0.35        1.06      0.19 o 
   3   4  11       43.42       44.70      1.55 o 
   4   4  11        2.39        1.76      0.23 o 
   5   4  11        0.01       -0.10      0.14 o 
  -2   5  11       11.04        9.96      1.13 o 
  -1   5  11        0.23        0.35      0.62 o 
   0   5  11        0.58        0.62      0.30 o 
   1   5  11        5.36        5.07      0.33 o 
   2   5  11        2.16        1.57      0.14 o 
   3   5  11       14.48       14.89      0.61 o 
   4   5  11        8.22        8.23      0.41 o 
   5   5  11        5.65        6.13      0.33 o 
  -1   6  11        0.88        0.78      0.42 o 
   0   6  11        0.75        0.64      0.20 o 
   1   6  11        0.63        0.55      0.21 o 
   2   6  11        2.24        1.85      0.20 o 
   3   6  11        7.38        7.65      0.43 o 
   4   6  11        1.09        1.18      0.22 o 
   1   7  11        2.19        1.76      0.19 o 
   2   7  11        3.81        3.56      0.33 o 
   3   7  11        1.22        1.10      0.20 o 
  -3  -4  12        1.47        1.48      0.38 o 
  -2  -4  12        2.17        1.84      0.27 o 
  -1  -4  12        0.84        0.85      0.33 o 
   0  -4  12        4.42        4.13      0.42 o 
   1  -4  12        7.45        7.27      1.06 o 
  -4  -3  12        0.01        0.14      0.28 o 
  -3  -3  12        3.05        3.56      0.27 o 
  -2  -3  12       11.80       11.53      0.66 o 
  -1  -3  12       17.53       18.23      1.98 o 
   0  -3  12       37.82       40.86      3.46 o 
   1  -3  12        0.74        0.72      0.20 o 
   2  -3  12        1.51        2.11      0.47 o 
  -4  -2  12       11.93       11.44      0.58 o 
  -3  -2  12        7.07        8.28      0.41 o 
  -2  -2  12       11.54       11.13      0.53 o 
  -1  -2  12        2.52        2.90      0.26 o 
   0  -2  12       16.22       17.48      0.95 o 
   1  -2  12       11.92       12.20      0.73 o 
   2  -2  12        8.50        7.42      0.60 o 
   3  -2  12        0.37        0.19      0.15 o 
  -4  -1  12        2.92        3.67      0.33 o 
  -3  -1  12        5.73        7.52      0.37 o 
  -2  -1  12        5.33        5.78      0.43 o 
  -1  -1  12       62.29       64.10      2.66 o 
   0  -1  12      123.77      131.25      5.39 o 
   1  -1  12        6.22        6.39      0.43 o 
   2  -1  12        0.11       -0.33      0.16 o 
   3  -1  12       13.03       12.21      0.79 o 
  -4   0  12        0.27       -0.05      0.25 o 
  -3   0  12        5.18        5.48      0.51 o 
  -2   0  12       36.52       34.57      1.36 o 
  -1   0  12       36.62       34.72      1.42 o 
   0   0  12       22.61       21.32      0.89 o 
   1   0  12       46.39       48.90      1.89 o 
   2   0  12       42.05       44.52      1.97 o 
   3   0  12        1.71        1.21      0.33 o 
   4   0  12        0.12        0.21      0.14 o 
  -4   1  12        4.24        4.42      0.41 o 
  -3   1  12        1.10        0.33      0.14 o 
  -2   1  12        0.07        1.03      0.23 o 
  -1   1  12       18.26       19.12      1.14 o 
   0   1  12       29.50       31.02      1.14 o 
   1   1  12       65.53       66.54      2.25 o 
   2   1  12        0.65        0.78      0.12 o 
   3   1  12        2.42        1.66      0.23 o 
   4   1  12        0.02        0.18      0.09 o 
  -3   2  12       17.38       21.93      2.38 o 
  -2   2  12        0.06        0.07      0.14 o 
  -1   2  12        5.10        4.98      0.60 o 
   0   2  12        5.34        5.37      0.38 o 
   1   2  12       40.49       35.07      1.25 o 
   2   2  12       30.33       25.93      0.88 o 
   3   2  12       16.40       16.04      0.64 o 
   4   2  12        1.57        1.54      0.18 o 
  -3   3  12        3.01        2.86      0.26 o 
  -2   3  12        3.49        3.91      0.28 o 
  -1   3  12       17.60       18.15      0.96 o 
   0   3  12      106.94      117.00      5.29 o 
   1   3  12      127.12      129.87      4.88 o 
   2   3  12        0.45        0.78      0.22 o 
   3   3  12        0.10        0.14      0.20 o 
   4   3  12       18.19       17.82      0.69 o 
  -2   4  12        6.78        6.11      0.81 o 
  -1   4  12       24.22       26.12      1.77 o 
   0   4  12        0.34        1.80      0.45 o 
   1   4  12        0.07        0.46      0.30 o 
   2   4  12       11.16       11.33      0.50 o 
   3   4  12        1.75        1.00      0.20 o 
   4   4  12        3.79        3.64      0.23 o 
  -2   5  12        0.31        0.24      0.41 o 
  -1   5  12        0.02       -0.06      0.51 o 
   0   5  12        0.11        0.10      0.15 o 
   1   5  12        0.04        0.17      0.15 o 
   2   5  12        0.27        0.55      0.23 o 
   3   5  12        0.04        0.07      0.17 o 
   4   5  12        1.88        1.67      0.20 o 
   0   6  12        6.28        6.28      0.34 o 
   1   6  12        4.06        3.14      0.21 o 
   2   6  12        3.58        3.36      0.24 o 
   3   6  12        4.56        3.98      0.41 o 
  -2  -4  13        1.77        1.39      0.24 o 
  -1  -4  13        4.60        4.31      0.43 o 
   0  -4  13        6.75        5.36      0.59 o 
  -3  -3  13        9.81        9.08      1.95 o 
  -2  -3  13        3.02        2.99      0.34 o 
  -1  -3  13        3.68        3.15      0.40 o 
   0  -3  13        2.09        1.52      0.45 o 
   1  -3  13        4.04        3.46      0.44 o 
  -4  -2  13        0.07        0.03      0.41 o 
  -3  -2  13        2.26        2.65      0.19 o 
  -2  -2  13        2.48        3.03      0.28 o 
  -1  -2  13        0.54        0.61      0.13 o 
   0  -2  13       21.53       23.13      2.55 o 
   1  -2  13       19.87       19.77      1.06 o 
   2  -2  13        5.62        5.91      0.40 o 
  -4  -1  13        0.71        0.22      0.53 o 
  -3  -1  13        0.20       -0.28      0.20 o 
  -2  -1  13        2.02        1.62      0.21 o 
  -1  -1  13       15.51       16.86      1.16 o 
   0  -1  13       29.27       31.99      1.79 o 
   1  -1  13        4.62        4.00      0.31 o 
   2  -1  13       21.57       24.03      1.45 o 
   3  -1  13       11.55       12.00      0.76 o 
  -4   0  13        7.44        9.07      0.80 o 
  -3   0  13        8.56        9.40      0.57 o 
  -2   0  13        0.72        0.48      0.13 o 
  -1   0  13        4.55        4.54      0.35 o 
   0   0  13       25.22       24.91      1.02 o 
   1   0  13       24.95       29.50      2.44 o 
   2   0  13       21.41       23.92      2.68 o 
   3   0  13        0.33        0.14      0.09 o 
  -3   1  13        9.84       10.28      0.57 o 
  -2   1  13       31.76       35.04      2.18 o 
  -1   1  13        0.20        0.73      0.16 o 
   0   1  13        4.54        4.62      0.30 o 
   1   1  13        4.77        3.43      0.72 o 
   2   1  13       15.68       14.78      0.75 o 
   3   1  13        7.08        6.46      0.46 o 
   4   1  13        2.64        1.96      0.20 o 
  -3   2  13        3.52        4.71      0.44 o 
  -2   2  13        4.12        3.55      0.27 o 
  -1   2  13        6.53        6.82      0.45 o 
   0   2  13       14.20       15.18      0.78 o 
   1   2  13       68.14       72.91      3.22 o 
   2   2  13       48.61       50.27      2.15 o 
   3   2  13        0.77        0.43      0.09 o 
   4   2  13        0.14        0.04      0.07 o 
  -3   3  13        0.74        0.49      0.24 o 
  -2   3  13        5.84        6.06      0.56 o 
  -1   3  13       10.31        9.89      0.57 o 
   0   3  13       25.64       28.05      1.33 o 
   1   3  13        0.22        0.91      0.36 o 
   2   3  13        1.39        2.07      0.35 o 
   3   3  13       12.46       12.11      0.77 o 
   4   3  13        1.19        0.81      0.16 o 
  -2   4  13        9.13       11.69      1.15 o 
  -1   4  13        1.72        2.69      0.43 o 
   0   4  13        2.42        2.40      0.23 o 
   1   4  13        1.86        0.73      0.44 o 
   2   4  13        2.68        2.77      0.24 o 
   3   4  13        2.70        2.09      0.23 o 
   4   4  13        0.57        0.46      0.17 o 
  -1   5  13        0.03        0.86      0.45 o 
   0   5  13        3.36        3.11      0.26 o 
   1   5  13        7.43        8.26      0.51 o 
   2   5  13        3.62        3.09      0.19 o 
   3   5  13        3.18        2.66      0.22 o 
   1   6  13       17.28       17.66      0.72 o 
   2   6  13       28.81       29.82      1.40 o 
   3   6  13       16.85       17.76      0.88 o 
  -2  -3  14        0.50        0.25      0.23 o 
  -1  -3  14        0.26        0.33      0.35 o 
   0  -3  14        0.00       -0.16      0.58 o 
  -3  -2  14        0.00       -0.22      0.23 o 
  -2  -2  14        1.24        1.18      0.14 o 
  -1  -2  14        0.83        0.64      0.12 o 
   0  -2  14        3.43        2.96      0.96 o 
   1  -2  14       12.27       10.83      0.61 o 
  -3  -1  14       11.56       13.08      0.76 o 
  -2  -1  14        9.49       10.32      0.55 o 
  -1  -1  14        0.42        0.22      0.11 o 
   0  -1  14        4.88        5.83      0.55 o 
   1  -1  14       11.61       12.36      0.72 o 
   2  -1  14        7.69        7.89      0.46 o 
  -3   0  14        2.36        3.57      0.25 o 
  -2   0  14       16.23       18.75      0.92 o 
  -1   0  14       24.55       27.27      1.30 o 
   0   0  14        0.04        0.02      0.12 o 
   1   0  14        1.74        2.15      0.53 o 
   2   0  14        1.35        0.40      0.25 o 
   3   0  14        2.52        1.70      0.16 o 
  -3   1  14        0.00       -0.18      0.09 o 
  -2   1  14        4.79        5.05      0.34 o 
  -1   1  14        1.26        0.74      0.14 o 
   0   1  14        2.12        2.07      0.21 o 
   1   1  14        2.86        3.10      0.29 o 
   2   1  14       19.35       20.25      0.96 o 
   3   1  14        7.88        6.92      0.67 o 
  -2   2  14        0.18        0.33      0.18 o 
  -1   2  14        3.81        4.12      0.36 o 
   0   2  14        8.26        8.84      0.49 o 
   1   2  14       15.89       16.65      0.83 o 
   2   2  14        0.19        0.30      0.10 o 
   3   2  14        2.13        2.30      0.18 o 
  -2   3  14       14.08       15.08      1.02 o 
  -1   3  14       22.34       24.23      1.26 o 
   0   3  14        5.61        7.59      0.61 o 
   1   3  14       10.44       11.21      0.72 o 
   2   3  14        5.99        4.74      0.53 o 
   3   3  14        3.58        3.07      0.30 o 
  -1   4  14        0.05       -0.26      0.40 o 
   0   4  14        0.57       -0.12      0.14 o 
   1   4  14        2.13        1.91      0.28 o 
   2   4  14        4.58        4.94      0.26 o 
   3   4  14        1.43        1.19      0.18 o 
   0   5  14        9.75        9.66      0.60 o 
   1   5  14       19.10       21.23      0.87 o 
   2   5  14       20.31       23.59      1.83 o 
   3   5  14       22.28       22.69      2.07 o 
  -1  -2  15        4.20        4.57      0.34 o 
   0  -2  15        0.70        0.49      0.24 o 
  -2  -1  15        1.95        3.58      0.28 o 
  -1  -1  15       11.39       13.28      0.83 o 
   0  -1  15        9.17       10.79      0.67 o 
   1  -1  15        0.02       -0.18      0.11 o 
  -2   0  15        0.00       -0.01      0.10 o 
  -1   0  15        2.05        1.71      0.17 o 
   0   0  15        0.18       -0.26      0.17 o 
   1   0  15        0.02        0.35      0.08 o 
   2   0  15        0.03       -0.16      0.16 o 
  -2   1  15        2.84        3.05      0.23 o 
  -1   1  15        0.33        0.21      0.11 o 
   0   1  15        0.90        1.16      0.18 o 
   1   1  15        4.47        3.95      0.34 o 
   2   1  15        5.93        6.13      0.47 o 
  -2   2  15        5.77        5.81      0.41 o 
  -1   2  15       25.98       29.35      1.60 o 
   0   2  15       28.55       31.84      1.49 o 
   1   2  15        6.64        8.65      0.54 o 
   2   2  15        9.60       11.54      0.69 o 
  -1   3  15        7.73        8.33      0.55 o 
   0   3  15        0.68        0.59      0.15 o 
   1   3  15        0.79        0.60      0.29 o 
   2   3  15        0.77        0.60      0.12 o 
   0   4  15        6.07        4.25      0.59 o 
   1   4  15        8.26        8.21      0.52 o 
   2   4  15       13.12       14.72      1.86 o 
  -1   0  16        0.18        0.30      0.15 o 
   0   0  16        0.84        0.93      0.13 o 
  -1   1  16        8.16        9.07      0.69 o 
   0   1  16       24.22       29.63      1.74 o 
   1   1  16       16.57       19.36      1.34 o 
  -1   2  16       12.35       15.10      1.29 o 
   0   2  16        6.40        6.46      0.57 o 
   1   2  16        0.80        0.18      0.16 o 
   0   3  16        3.40        3.48      0.51 o 
   1   3  16        1.83        1.05      0.11 o 
                                                 
